# Supplementary material for: Evaluating Spatial Interaction Models for Regional Mobility in Sub-Saharan Africa
Source: PLoS Comput Biol. 2015 Jul 9;11(7):e1004267. doi: 10.1371/journal.pcbi.1004267 (PMC4497594; doi:10.1371/journal.pcbi.1004267)
Supplement: S1 Data — (XLSX) [file pcbi.1004267.s013.xlsx]

## Sheet: Sheet1
From	To	Amt	PopFrom	PopTo	Dist	xFrom	yFrom	xTo	yTo
BARINGO	BOMET	2322	264978	382794	1.70195	35.9659	0.819193	35.3146	-0.753203
BARINGO	BONDO	292	264978	238780	1.96488	35.9659	0.819193	34.2529	-0.143303
BARINGO	BUNGOMA	2852	264978	876491	1.31395	35.9659	0.819193	34.6606	0.668653
BARINGO	BURET	1511	264978	316882	1.57437	35.9659	0.819193	35.2193	-0.566886
BARINGO	BUSIA	548	264978	370608	1.85109	35.9659	0.819193	34.1836	0.31926
BARINGO	BUTERE.MUMIAS	413	264978	476928	1.54722	35.9659	0.819193	34.5111	0.292453
BARINGO	CENTRAL.KISII	1173	264978	491786	1.90335	35.9659	0.819193	34.8136	-0.695709
BARINGO	EMBU	449	264978	278196	1.97037	35.9659	0.819193	37.5059	-0.409929
BARINGO	GARISSA	23	264978	392510	4.4145	35.9659	0.819193	40.1828	-0.486791
BARINGO	GUCHA	520	264978	460939	2.06876	35.9659	0.819193	34.7371	-0.845089
BARINGO	HOMA.BAY	361	264978	288540	2.12436	35.9659	0.819193	34.4464	-0.665397
BARINGO	ISIOLO	398	264978	100861	2.58137	35.9659	0.819193	38.54	1.01281
BARINGO	KAJIADO	22211	264978	406054	3.08544	35.9659	0.819193	36.9082	-2.11884
BARINGO	KAKAMEGA	1821	264978	603422	1.27432	35.9659	0.819193	34.7845	0.341517
BARINGO	KEIYO	605650	264978	143865	0.515779	35.9659	0.819193	35.57	0.4886
BARINGO	KERICHO	7769	264978	468493	1.23403	35.9659	0.819193	35.3364	-0.242205
BARINGO	KIAMBU	6274	264978	744010	2.0384	35.9659	0.819193	36.688	-1.08702
BARINGO	KILIFI	189	264978	544303	5.67243	35.9659	0.819193	39.5704	-3.56077
BARINGO	KIRINYAGA	412	264978	457105	1.90556	35.9659	0.819193	37.3191	-0.522448
BARINGO	KISUMU	3474	264978	504359	1.56275	35.9659	0.819193	34.7023	-0.100313
BARINGO	KITUI	216	264978	515422	3.65805	35.9659	0.819193	38.4442	-1.87141
BARINGO	KOIBATEK	224389	264978	138163	0.7192	35.9659	0.819193	35.8688	0.106578
BARINGO	KURIA	157	264978	151887	2.46863	35.9659	0.819193	34.5639	-1.21269
BARINGO	KWALE	87	264978	496133	5.894	35.9659	0.819193	39.1511	-4.14001
BARINGO	LAIKIPIA	107459	264978	322187	0.944685	35.9659	0.819193	36.7715	0.325799
BARINGO	LAMU	33	264978	72686	5.58974	35.9659	0.819193	40.7689	-2.04024
BARINGO	LUGARI	987	264978	215920	0.979144	35.9659	0.819193	34.9943	0.697881
BARINGO	MACHAKOS	1570	264978	906644	2.55317	35.9659	0.819193	37.4064	-1.2888
BARINGO	MAKUENI	999	264978	771545	3.5032	35.9659	0.819193	37.8001	-2.16545
BARINGO	MALINDI	88	264978	281552	5.33437	35.9659	0.819193	39.7544	-2.93617
BARINGO	MANDERA	53	264978	250372	5.44396	35.9659	0.819193	40.7382	3.43871
BARINGO	MARAGUA	255	264978	387969	1.97008	35.9659	0.819193	37.0388	-0.833106
BARINGO	MARAKWET	69512	264978	140629	0.530548	35.9659	0.819193	35.5058	1.08337
BARINGO	MARSABIT	87	264978	121478	2.59645	35.9659	0.819193	37.4785	2.92955
BARINGO	MBEERE	109	264978	170953	2.25997	35.9659	0.819193	37.6674	-0.668215
BARINGO	MERU.CENTRAL	1290	264978	498880	1.74211	35.9659	0.819193	37.5127	0.0177113
BARINGO	MERU.NORTH	311	264978	604050	2.0538	35.9659	0.819193	37.9497	0.287577
BARINGO	MERU.SOUTH	180	264978	205451	2.0231	35.9659	0.819193	37.6567	-0.29172
BARINGO	MIGORI	701	264978	514897	2.3612	35.9659	0.819193	34.3933	-0.942113
BARINGO	MOMBASA	1457	264978	665018	6.08268	35.9659	0.819193	39.6545	-4.01746
BARINGO	MT.ELGON	246	264978	135033	1.37209	35.9659	0.819193	34.598	0.926333
BARINGO	MURANGA	262	264978	348304	1.8045	35.9659	0.819193	36.9744	-0.677189
BARINGO	MWINGI	128	264978	303828	2.81753	35.9659	0.819193	38.3329	-0.709136
BARINGO	NAIROBI	60274	264978	2143254	2.29372	35.9659	0.819193	36.8657	-1.29067
BARINGO	NAKURU	32834	264978	1187039	1.28626	35.9659	0.819193	36.0784	-0.462135
BARINGO	NANDI	7478	264978	578751	1.06085	35.9659	0.819193	35.1142	0.186735
BARINGO	NAROK	1789	264978	365750	2.10523	35.9659	0.819193	35.7032	-1.26958
BARINGO	NYAMIRA	870	264978	498102	1.76889	35.9659	0.819193	34.9644	-0.638876
BARINGO	NYANDARUA	5526	264978	479902	1.25109	35.9659	0.819193	36.4824	-0.320307
BARINGO	NYANDO	1062	264978	299930	1.38239	35.9659	0.819193	35.0302	-0.198389
BARINGO	NYERI	2547	264978	661156	1.52455	35.9659	0.819193	36.956	-0.340094
BARINGO	RACHUONYO	400	264978	307126	1.77785	35.9659	0.819193	34.7049	-0.43405
BARINGO	SAMBURU	21382	264978	143547	1.25611	35.9659	0.819193	37.118	1.31967
BARINGO	SIAYA	897	264978	480184	1.80315	35.9659	0.819193	34.3066	0.113441
BARINGO	SUBA	103	264978	155666	2.24638	35.9659	0.819193	34.209	-0.580633
BARINGO	TAITA.TAVETA	354	264978	246671	4.90812	35.9659	0.819193	38.4173	-3.4329
BARINGO	TANA.RIVER	71	264978	180901	4.19505	35.9659	0.819193	39.4208	-1.56032
BARINGO	TESO	394	264978	181491	1.70341	35.9659	0.819193	34.2763	0.602759
BARINGO	THIKA	3009	264978	645713	2.10749	35.9659	0.819193	37.0167	-1.00764
BARINGO	TRANS.MARA	264	264978	170591	2.2471	35.9659	0.819193	34.8971	-1.15745
BARINGO	TRANS.NZOIA	7244	264978	575662	1.03546	35.9659	0.819193	34.9568	1.05136
BARINGO	TURKANA	896	264978	450860	2.64951	35.9659	0.819193	35.4079	3.40928
BARINGO	UASIN.GISHU	123194	264978	622705	0.706343	35.9659	0.819193	35.3197	0.533981
BARINGO	VIHIGA	942	264978	498883	1.44742	35.9659	0.819193	34.7225	0.078268
BARINGO	WAJIR	40	264978	319261	4.18771	35.9659	0.819193	40.0347	1.81005
BARINGO	WEST.POKOT	1881	264978	308086	1.15953	35.9659	0.819193	35.242	1.725
BOMET	BARINGO	2184	382794	264978	1.70195	35.3146	-0.753203	35.9659	0.819193
BOMET	BONDO	706	382794	238780	1.22441	35.3146	-0.753203	34.2529	-0.143303
BOMET	BUNGOMA	7923	382794	876491	1.56505	35.3146	-0.753203	34.6606	0.668653
BOMET	BURET	960850	382794	316882	0.209275	35.3146	-0.753203	35.2193	-0.566886
BOMET	BUSIA	122812	382794	370608	1.55863	35.3146	-0.753203	34.1836	0.31926
BOMET	BUTERE.MUMIAS	3388	382794	476928	1.31871	35.3146	-0.753203	34.5111	0.292453
BOMET	CENTRAL.KISII	162956	382794	491786	0.504288	35.3146	-0.753203	34.8136	-0.695709
BOMET	EMBU	307	382794	278196	2.21802	35.3146	-0.753203	37.5059	-0.409929
BOMET	GARISSA	44	382794	392510	4.87548	35.3146	-0.753203	40.1828	-0.486791
BOMET	GUCHA	7344	382794	460939	0.584764	35.3146	-0.753203	34.7371	-0.845089
BOMET	HOMA.BAY	1516	382794	288540	0.872629	35.3146	-0.753203	34.4464	-0.665397
BOMET	ISIOLO	130	382794	100861	3.67723	35.3146	-0.753203	38.54	1.01281
BOMET	KAJIADO	33268	382794	406054	2.0987	35.3146	-0.753203	36.9082	-2.11884
BOMET	KAKAMEGA	3074	382794	603422	1.21631	35.3146	-0.753203	34.7845	0.341517
BOMET	KEIYO	12809	382794	143865	1.26779	35.3146	-0.753203	35.57	0.4886
BOMET	KERICHO	184448	382794	468493	0.511463	35.3146	-0.753203	35.3364	-0.242205
BOMET	KIAMBU	23300	382794	744010	1.41339	35.3146	-0.753203	36.688	-1.08702
BOMET	KILIFI	514	382794	544303	5.09846	35.3146	-0.753203	39.5704	-3.56077
BOMET	KIRINYAGA	270	382794	457105	2.01774	35.3146	-0.753203	37.3191	-0.522448
BOMET	KISUMU	14544	382794	504359	0.895085	35.3146	-0.753203	34.7023	-0.100313
BOMET	KITUI	205	382794	515422	3.32337	35.3146	-0.753203	38.4442	-1.87141
BOMET	KOIBATEK	2613	382794	138163	1.02292	35.3146	-0.753203	35.8688	0.106578
BOMET	KURIA	3653	382794	151887	0.880158	35.3146	-0.753203	34.5639	-1.21269
BOMET	KWALE	324	382794	496133	5.11754	35.3146	-0.753203	39.1511	-4.14001
BOMET	LAIKIPIA	1381	382794	322187	1.81295	35.3146	-0.753203	36.7715	0.325799
BOMET	LAMU	26	382794	72686	5.60409	35.3146	-0.753203	40.7689	-2.04024
BOMET	LUGARI	435	382794	215920	1.48601	35.3146	-0.753203	34.9943	0.697881
BOMET	MACHAKOS	3802	382794	906644	2.15928	35.3146	-0.753203	37.4064	-1.2888
BOMET	MAKUENI	3539	382794	771545	2.8587	35.3146	-0.753203	37.8001	-2.16545
BOMET	MALINDI	196	382794	281552	4.94744	35.3146	-0.753203	39.7544	-2.93617
BOMET	MANDERA	37	382794	250372	6.85475	35.3146	-0.753203	40.7382	3.43871
BOMET	MARAGUA	701	382794	387969	1.72605	35.3146	-0.753203	37.0388	-0.833106
BOMET	MARAKWET	211	382794	140629	1.8465	35.3146	-0.753203	35.5058	1.08337
BOMET	MARSABIT	41	382794	121478	4.27143	35.3146	-0.753203	37.4785	2.92955
BOMET	MBEERE	460	382794	170953	2.35433	35.3146	-0.753203	37.6674	-0.668215
BOMET	MERU.CENTRAL	1155	382794	498880	2.32937	35.3146	-0.753203	37.5127	0.0177113
BOMET	MERU.NORTH	440	382794	604050	2.83319	35.3146	-0.753203	37.9497	0.287577
BOMET	MERU.SOUTH	103	382794	205451	2.38713	35.3146	-0.753203	37.6567	-0.29172
BOMET	MIGORI	5378	382794	514897	0.940468	35.3146	-0.753203	34.3933	-0.942113
BOMET	MOMBASA	5290	382794	665018	5.43048	35.3146	-0.753203	39.6545	-4.01746
BOMET	MOYALE	3	382794	53479	5.22896	35.3146	-0.753203	38.8186	3.12804
BOMET	MT.ELGON	998	382794	135033	1.82602	35.3146	-0.753203	34.598	0.926333
BOMET	MURANGA	320	382794	348304	1.66154	35.3146	-0.753203	36.9744	-0.677189
BOMET	MWINGI	173	382794	303828	3.01862	35.3146	-0.753203	38.3329	-0.709136
BOMET	NAIROBI	126687	382794	2143254	1.64158	35.3146	-0.753203	36.8657	-1.29067
BOMET	NAKURU	97571	382794	1187039	0.817381	35.3146	-0.753203	36.0784	-0.462135
BOMET	NANDI	8021	382794	578751	0.961064	35.3146	-0.753203	35.1142	0.186735
BOMET	NAROK	735714	382794	365750	0.646262	35.3146	-0.753203	35.7032	-1.26958
BOMET	NYAMIRA	272519	382794	498102	0.368389	35.3146	-0.753203	34.9644	-0.638876
BOMET	NYANDARUA	2170	382794	479902	1.24545	35.3146	-0.753203	36.4824	-0.320307
BOMET	NYANDO	5718	382794	299930	0.62346	35.3146	-0.753203	35.0302	-0.198389
BOMET	NYERI	2029	382794	661156	1.69259	35.3146	-0.753203	36.956	-0.340094
BOMET	RACHUONYO	2406	382794	307126	0.688181	35.3146	-0.753203	34.7049	-0.43405
BOMET	SAMBURU	496	382794	143547	2.74755	35.3146	-0.753203	37.118	1.31967
BOMET	SIAYA	6256	382794	480184	1.32934	35.3146	-0.753203	34.3066	0.113441
BOMET	SUBA	441	382794	155666	1.11899	35.3146	-0.753203	34.209	-0.580633
BOMET	TAITA.TAVETA	32750	382794	246671	4.0997	35.3146	-0.753203	38.4173	-3.4329
BOMET	TANA.RIVER	34	382794	180901	4.18477	35.3146	-0.753203	39.4208	-1.56032
BOMET	TESO	46465	382794	181491	1.70783	35.3146	-0.753203	34.2763	0.602759
BOMET	THIKA	4911	382794	645713	1.72101	35.3146	-0.753203	37.0167	-1.00764
BOMET	TRANS.MARA	123319	382794	170591	0.581138	35.3146	-0.753203	34.8971	-1.15745
BOMET	TRANS.NZOIA	2573	382794	575662	1.83969	35.3146	-0.753203	34.9568	1.05136
BOMET	TURKANA	888	382794	450860	4.16353	35.3146	-0.753203	35.4079	3.40928
BOMET	UASIN.GISHU	24658	382794	622705	1.28719	35.3146	-0.753203	35.3197	0.533981
BOMET	VIHIGA	1918	382794	498883	1.02075	35.3146	-0.753203	34.7225	0.078268
BOMET	WAJIR	61	382794	319261	5.37118	35.3146	-0.753203	40.0347	1.81005
BOMET	WEST.POKOT	707	382794	308086	2.47927	35.3146	-0.753203	35.242	1.725
BONDO	BARINGO	304	238780	264978	1.96488	34.2529	-0.143303	35.9659	0.819193
BONDO	BOMET	746	238780	382794	1.22441	34.2529	-0.143303	35.3146	-0.753203
BONDO	BUNGOMA	5000	238780	876491	0.908566	34.2529	-0.143303	34.6606	0.668653
BONDO	BURET	710	238780	316882	1.05515	34.2529	-0.143303	35.2193	-0.566886
BONDO	BUSIA	117381	238780	370608	0.467725	34.2529	-0.143303	34.1836	0.31926
BONDO	BUTERE.MUMIAS	5403	238780	476928	0.506508	34.2529	-0.143303	34.5111	0.292453
BONDO	CENTRAL.KISII	3794	238780	491786	0.787107	34.2529	-0.143303	34.8136	-0.695709
BONDO	EMBU	84	238780	278196	3.26391	34.2529	-0.143303	37.5059	-0.409929
BONDO	GARISSA	12	238780	392510	5.93984	34.2529	-0.143303	40.1828	-0.486791
BONDO	GUCHA	1358	238780	460939	0.852615	34.2529	-0.143303	34.7371	-0.845089
BONDO	HOMA.BAY	29108	238780	288540	0.556798	34.2529	-0.143303	34.4464	-0.665397
BONDO	ISIOLO	17	238780	100861	4.44025	34.2529	-0.143303	38.54	1.01281
BONDO	KAJIADO	1660	238780	406054	3.30959	34.2529	-0.143303	36.9082	-2.11884
BONDO	KAKAMEGA	6554	238780	603422	0.719478	34.2529	-0.143303	34.7845	0.341517
BONDO	KEIYO	495	238780	143865	1.46084	34.2529	-0.143303	35.57	0.4886
BONDO	KERICHO	6427	238780	468493	1.088	34.2529	-0.143303	35.3364	-0.242205
BONDO	KIAMBU	4938	238780	744010	2.61157	34.2529	-0.143303	36.688	-1.08702
BONDO	KILIFI	207	238780	544303	6.32099	34.2529	-0.143303	39.5704	-3.56077
BONDO	KIRINYAGA	111	238780	457105	3.08955	34.2529	-0.143303	37.3191	-0.522448
BONDO	KISUMU	562126	238780	504359	0.451452	34.2529	-0.143303	34.7023	-0.100313
BONDO	KITUI	86	238780	515422	4.53358	34.2529	-0.143303	38.4442	-1.87141
BONDO	KOIBATEK	344	238780	138163	1.63511	34.2529	-0.143303	35.8688	0.106578
BONDO	KURIA	1079	238780	151887	1.11369	34.2529	-0.143303	34.5639	-1.21269
BONDO	KWALE	110	238780	496133	6.32187	34.2529	-0.143303	39.1511	-4.14001
BONDO	LAIKIPIA	358	238780	322187	2.56191	34.2529	-0.143303	36.7715	0.325799
BONDO	LAMU	17	238780	72686	6.7865	34.2529	-0.143303	40.7689	-2.04024
BONDO	LUGARI	193	238780	215920	1.12128	34.2529	-0.143303	34.9943	0.697881
BONDO	MACHAKOS	1017	238780	906644	3.3551	34.2529	-0.143303	37.4064	-1.2888
BONDO	MAKUENI	619	238780	771545	4.0831	34.2529	-0.143303	37.8001	-2.16545
BONDO	MALINDI	84	238780	281552	6.16981	34.2529	-0.143303	39.7544	-2.93617
BONDO	MANDERA	17	238780	250372	7.40877	34.2529	-0.143303	40.7382	3.43871
BONDO	MARAGUA	116	238780	387969	2.87003	34.2529	-0.143303	37.0388	-0.833106
BONDO	MARAKWET	62	238780	140629	1.75342	34.2529	-0.143303	35.5058	1.08337
BONDO	MARSABIT	14	238780	121478	4.45499	34.2529	-0.143303	37.4785	2.92955
BONDO	MBEERE	27	238780	170953	3.45461	34.2529	-0.143303	37.6674	-0.668215
BONDO	MERU.CENTRAL	284	238780	498880	3.26377	34.2529	-0.143303	37.5127	0.0177113
BONDO	MERU.NORTH	141	238780	604050	3.72183	34.2529	-0.143303	37.9497	0.287577
BONDO	MERU.SOUTH	34	238780	205451	3.40703	34.2529	-0.143303	37.6567	-0.29172
BONDO	MIGORI	9318	238780	514897	0.811055	34.2529	-0.143303	34.3933	-0.942113
BONDO	MOMBASA	3955	238780	665018	6.64728	34.2529	-0.143303	39.6545	-4.01746
BONDO	MOYALE	0	238780	53479	5.6167	34.2529	-0.143303	38.8186	3.12804
BONDO	MT.ELGON	148	238780	135033	1.12393	34.2529	-0.143303	34.598	0.926333
BONDO	MURANGA	55	238780	348304	2.77337	34.2529	-0.143303	36.9744	-0.677189
BONDO	MWINGI	46	238780	303828	4.11905	34.2529	-0.143303	38.3329	-0.709136
BONDO	NAIROBI	80365	238780	2143254	2.85362	34.2529	-0.143303	36.8657	-1.29067
BONDO	NAKURU	2237	238780	1187039	1.85313	34.2529	-0.143303	36.0784	-0.462135
BONDO	NANDI	4960	238780	578751	0.922368	34.2529	-0.143303	35.1142	0.186735
BONDO	NAROK	801	238780	365750	1.83627	34.2529	-0.143303	35.7032	-1.26958
BONDO	NYAMIRA	2626	238780	498102	0.867078	34.2529	-0.143303	34.9644	-0.638876
BONDO	NYANDARUA	364	238780	479902	2.23652	34.2529	-0.143303	36.4824	-0.320307
BONDO	NYANDO	14806	238780	299930	0.77925	34.2529	-0.143303	35.0302	-0.198389
BONDO	NYERI	575	238780	661156	2.71025	34.2529	-0.143303	36.956	-0.340094
BONDO	RACHUONYO	80467	238780	307126	0.537436	34.2529	-0.143303	34.7049	-0.43405
BONDO	SAMBURU	68	238780	143547	3.217	34.2529	-0.143303	37.118	1.31967
BONDO	SIAYA	408684	238780	480184	0.2623	34.2529	-0.143303	34.3066	0.113441
BONDO	SUBA	224695	238780	155666	0.439528	34.2529	-0.143303	34.209	-0.580633
BONDO	TAITA.TAVETA	253	238780	246671	5.30695	34.2529	-0.143303	38.4173	-3.4329
BONDO	TANA.RIVER	27	238780	180901	5.35865	34.2529	-0.143303	39.4208	-1.56032
BONDO	TESO	812	238780	181491	0.746429	34.2529	-0.143303	34.2763	0.602759
BONDO	THIKA	2044	238780	645713	2.8958	34.2529	-0.143303	37.0167	-1.00764
BONDO	TRANS.MARA	453	238780	170591	1.20145	34.2529	-0.143303	34.8971	-1.15745
BONDO	TRANS.NZOIA	1917	238780	575662	1.38661	34.2529	-0.143303	34.9568	1.05136
BONDO	TURKANA	140	238780	450860	3.73562	34.2529	-0.143303	35.4079	3.40928
BONDO	UASIN.GISHU	7186	238780	622705	1.26364	34.2529	-0.143303	35.3197	0.533981
BONDO	VIHIGA	30328	238780	498883	0.519247	34.2529	-0.143303	34.7225	0.078268
BONDO	WAJIR	21	238780	319261	6.10285	34.2529	-0.143303	40.0347	1.81005
BONDO	WEST.POKOT	295	238780	308086	2.11397	34.2529	-0.143303	35.242	1.725
BUNGOMA	BARINGO	3286	876491	264978	1.31395	34.6606	0.668653	35.9659	0.819193
BUNGOMA	BOMET	8056	876491	382794	1.56505	34.6606	0.668653	35.3146	-0.753203
BUNGOMA	BONDO	5074	876491	238780	0.908566	34.6606	0.668653	34.2529	-0.143303
BUNGOMA	BURET	2044	876491	316882	1.35599	34.6606	0.668653	35.2193	-0.566886
BUNGOMA	BUSIA	259129	876491	370608	0.591274	34.6606	0.668653	34.1836	0.31926
BUNGOMA	BUTERE.MUMIAS	424731	876491	476928	0.404817	34.6606	0.668653	34.5111	0.292453
BUNGOMA	CENTRAL.KISII	6359	876491	491786	1.37291	34.6606	0.668653	34.8136	-0.695709
BUNGOMA	EMBU	548	876491	278196	3.04287	34.6606	0.668653	37.5059	-0.409929
BUNGOMA	GARISSA	77	876491	392510	5.64179	34.6606	0.668653	40.1828	-0.486791
BUNGOMA	GUCHA	2094	876491	460939	1.51567	34.6606	0.668653	34.7371	-0.845089
BUNGOMA	HOMA.BAY	1532	876491	288540	1.35114	34.6606	0.668653	34.4464	-0.665397
BUNGOMA	ISIOLO	283	876491	100861	3.89464	34.6606	0.668653	38.54	1.01281
BUNGOMA	KAJIADO	6579	876491	406054	3.58076	34.6606	0.668653	36.9082	-2.11884
BUNGOMA	KAKAMEGA	976810	876491	603422	0.349813	34.6606	0.668653	34.7845	0.341517
BUNGOMA	KEIYO	7402	876491	143865	0.927053	34.6606	0.668653	35.57	0.4886
BUNGOMA	KERICHO	8673	876491	468493	1.13418	34.6606	0.668653	35.3364	-0.242205
BUNGOMA	KIAMBU	29955	876491	744010	2.68193	34.6606	0.668653	36.688	-1.08702
BUNGOMA	KILIFI	1259	876491	544303	6.48029	34.6606	0.668653	39.5704	-3.56077
BUNGOMA	KIRINYAGA	603	876491	457105	2.91313	34.6606	0.668653	37.3191	-0.522448
BUNGOMA	KISUMU	73176	876491	504359	0.770096	34.6606	0.668653	34.7023	-0.100313
BUNGOMA	KITUI	374	876491	515422	4.55714	34.6606	0.668653	38.4442	-1.87141
BUNGOMA	KOIBATEK	3215	876491	138163	1.33254	34.6606	0.668653	35.8688	0.106578
BUNGOMA	KURIA	776	876491	151887	1.88383	34.6606	0.668653	34.5639	-1.21269
BUNGOMA	KWALE	674	876491	496133	6.57935	34.6606	0.668653	39.1511	-4.14001
BUNGOMA	LAIKIPIA	2722	876491	322187	2.13856	34.6606	0.668653	36.7715	0.325799
BUNGOMA	LAMU	65	876491	72686	6.68202	34.6606	0.668653	40.7689	-2.04024
BUNGOMA	LUGARI	746357	876491	215920	0.334978	34.6606	0.668653	34.9943	0.697881
BUNGOMA	MACHAKOS	10671	876491	906644	3.3721	34.6606	0.668653	37.4064	-1.2888
BUNGOMA	MAKUENI	6495	876491	771545	4.22949	34.6606	0.668653	37.8001	-2.16545
BUNGOMA	MALINDI	246	876491	281552	6.24032	34.6606	0.668653	39.7544	-2.93617
BUNGOMA	MANDERA	90	876491	250372	6.6791	34.6606	0.668653	40.7382	3.43871
BUNGOMA	MARAGUA	838	876491	387969	2.81267	34.6606	0.668653	37.0388	-0.833106
BUNGOMA	MARAKWET	2994	876491	140629	0.941463	34.6606	0.668653	35.5058	1.08337
BUNGOMA	MARSABIT	60	876491	121478	3.61279	34.6606	0.668653	37.4785	2.92955
BUNGOMA	MBEERE	568	876491	170953	3.2906	34.6606	0.668653	37.6674	-0.668215
BUNGOMA	MERU.CENTRAL	1535	876491	498880	2.92544	34.6606	0.668653	37.5127	0.0177113
BUNGOMA	MERU.NORTH	434	876491	604050	3.3111	34.6606	0.668653	37.9497	0.287577
BUNGOMA	MERU.SOUTH	205	876491	205451	3.14626	34.6606	0.668653	37.6567	-0.29172
BUNGOMA	MIGORI	3140	876491	514897	1.63279	34.6606	0.668653	34.3933	-0.942113
BUNGOMA	MOMBASA	12171	876491	665018	6.84826	34.6606	0.668653	39.6545	-4.01746
BUNGOMA	MT.ELGON	671408	876491	135033	0.265175	34.6606	0.668653	34.598	0.926333
BUNGOMA	MURANGA	554	876491	348304	2.67674	34.6606	0.668653	36.9744	-0.677189
BUNGOMA	MWINGI	236	876491	303828	3.92226	34.6606	0.668653	38.3329	-0.709136
BUNGOMA	NAIROBI	236144	876491	2143254	2.94982	34.6606	0.668653	36.8657	-1.29067
BUNGOMA	NAKURU	21856	876491	1187039	1.81352	34.6606	0.668653	36.0784	-0.462135
BUNGOMA	NANDI	147562	876491	578751	0.661814	34.6606	0.668653	35.1142	0.186735
BUNGOMA	NAROK	1190	876491	365750	2.20085	34.6606	0.668653	35.7032	-1.26958
BUNGOMA	NYAMIRA	3680	876491	498102	1.34236	34.6606	0.668653	34.9644	-0.638876
BUNGOMA	NYANDARUA	3778	876491	479902	2.07292	34.6606	0.668653	36.4824	-0.320307
BUNGOMA	NYANDO	5093	876491	299930	0.942532	34.6606	0.668653	35.0302	-0.198389
BUNGOMA	NYERI	7135	876491	661156	2.50728	34.6606	0.668653	36.956	-0.340094
BUNGOMA	RACHUONYO	3111	876491	307126	1.10359	34.6606	0.668653	34.7049	-0.43405
BUNGOMA	SAMBURU	317	876491	143547	2.54217	34.6606	0.668653	37.118	1.31967
BUNGOMA	SIAYA	41735	876491	480184	0.658465	34.6606	0.668653	34.3066	0.113441
BUNGOMA	SUBA	1143	876491	155666	1.3284	34.6606	0.668653	34.209	-0.580633
BUNGOMA	TAITA.TAVETA	998	876491	246671	5.56197	34.6606	0.668653	38.4173	-3.4329
BUNGOMA	TANA.RIVER	98	876491	180901	5.25622	34.6606	0.668653	39.4208	-1.56032
BUNGOMA	TESO	455849	876491	181491	0.389908	34.6606	0.668653	34.2763	0.602759
BUNGOMA	THIKA	11450	876491	645713	2.89157	34.6606	0.668653	37.0167	-1.00764
BUNGOMA	TRANS.MARA	633	876491	170591	1.84135	34.6606	0.668653	34.8971	-1.15745
BUNGOMA	TRANS.NZOIA	1360432	876491	575662	0.483941	34.6606	0.668653	34.9568	1.05136
BUNGOMA	TURKANA	4293	876491	450860	2.84069	34.6606	0.668653	35.4079	3.40928
BUNGOMA	UASIN.GISHU	1092995	876491	622705	0.672718	34.6606	0.668653	35.3197	0.533981
BUNGOMA	VIHIGA	48129	876491	498883	0.593621	34.6606	0.668653	34.7225	0.078268
BUNGOMA	WAJIR	60	876491	319261	5.49397	34.6606	0.668653	40.0347	1.81005
BUNGOMA	WEST.POKOT	16831	876491	308086	1.20578	34.6606	0.668653	35.242	1.725
BURET	BARINGO	1562	316882	264978	1.57437	35.2193	-0.566886	35.9659	0.819193
BURET	BOMET	965019	316882	382794	0.209275	35.2193	-0.566886	35.3146	-0.753203
BURET	BONDO	644	316882	238780	1.05515	35.2193	-0.566886	34.2529	-0.143303
BURET	BUNGOMA	2056	316882	876491	1.35599	35.2193	-0.566886	34.6606	0.668653
BURET	BUSIA	1046	316882	370608	1.36306	35.2193	-0.566886	34.1836	0.31926
BURET	BUTERE.MUMIAS	851	316882	476928	1.11356	35.2193	-0.566886	34.5111	0.292453
BURET	CENTRAL.KISII	76665	316882	491786	0.425662	35.2193	-0.566886	34.8136	-0.695709
BURET	EMBU	207	316882	278196	2.29198	35.2193	-0.566886	37.5059	-0.409929
BURET	GARISSA	29	316882	392510	4.96415	35.2193	-0.566886	40.1828	-0.486791
BURET	GUCHA	14573	316882	460939	0.556699	35.2193	-0.566886	34.7371	-0.845089
BURET	HOMA.BAY	4069	316882	288540	0.779153	35.2193	-0.566886	34.4464	-0.665397
BURET	ISIOLO	111	316882	100861	3.67729	35.2193	-0.566886	38.54	1.01281
BURET	KAJIADO	2961	316882	406054	2.29367	35.2193	-0.566886	36.9082	-2.11884
BURET	KAKAMEGA	2244	316882	603422	1.0071	35.2193	-0.566886	34.7845	0.341517
BURET	KEIYO	1065	316882	143865	1.11222	35.2193	-0.566886	35.57	0.4886
BURET	KERICHO	1414450	316882	468493	0.345152	35.2193	-0.566886	35.3364	-0.242205
BURET	KIAMBU	10665	316882	744010	1.55808	35.2193	-0.566886	36.688	-1.08702
BURET	KILIFI	186	316882	544303	5.28161	35.2193	-0.566886	39.5704	-3.56077
BURET	KIRINYAGA	146	316882	457105	2.10027	35.2193	-0.566886	37.3191	-0.522448
BURET	KISUMU	14718	316882	504359	0.696405	35.2193	-0.566886	34.7023	-0.100313
BURET	KITUI	104	316882	515422	3.47876	35.2193	-0.566886	38.4442	-1.87141
BURET	KOIBATEK	2496	316882	138163	0.93563	35.2193	-0.566886	35.8688	0.106578
BURET	KURIA	2147	316882	151887	0.920115	35.2193	-0.566886	34.5639	-1.21269
BURET	KWALE	117	316882	496133	5.31284	35.2193	-0.566886	39.1511	-4.14001
BURET	LAIKIPIA	1489	316882	322187	1.79059	35.2193	-0.566886	36.7715	0.325799
BURET	LAMU	27	316882	72686	5.74185	35.2193	-0.566886	40.7689	-2.04024
BURET	LUGARI	362	316882	215920	1.28462	35.2193	-0.566886	34.9943	0.697881
BURET	MACHAKOS	1626	316882	906644	2.30316	35.2193	-0.566886	37.4064	-1.2888
BURET	MAKUENI	691	316882	771545	3.03578	35.2193	-0.566886	37.8001	-2.16545
BURET	MALINDI	61	316882	281552	5.1167	35.2193	-0.566886	39.7544	-2.93617
BURET	MANDERA	42	316882	250372	6.81931	35.2193	-0.566886	40.7382	3.43871
BURET	MARAGUA	174	316882	387969	1.83887	35.2193	-0.566886	37.0388	-0.833106
BURET	MARAKWET	222	316882	140629	1.67494	35.2193	-0.566886	35.5058	1.08337
BURET	MARSABIT	35	316882	121478	4.16282	35.2193	-0.566886	37.4785	2.92955
BURET	MBEERE	75	316882	170953	2.4502	35.2193	-0.566886	37.6674	-0.668215
BURET	MERU.CENTRAL	517	316882	498880	2.36674	35.2193	-0.566886	37.5127	0.0177113
BURET	MERU.NORTH	171	316882	604050	2.86098	35.2193	-0.566886	37.9497	0.287577
BURET	MERU.SOUTH	68	316882	205451	2.45288	35.2193	-0.566886	37.6567	-0.29172
BURET	MIGORI	7679	316882	514897	0.907233	35.2193	-0.566886	34.3933	-0.942113
BURET	MOMBASA	2201	316882	665018	5.61938	35.2193	-0.566886	39.6545	-4.01746
BURET	MOYALE	4	316882	53479	5.15824	35.2193	-0.566886	38.8186	3.12804
BURET	MT.ELGON	1486	316882	135033	1.61732	35.2193	-0.566886	34.598	0.926333
BURET	MURANGA	170	316882	348304	1.75856	35.2193	-0.566886	36.9744	-0.677189
BURET	MWINGI	68	316882	303828	3.11685	35.2193	-0.566886	38.3329	-0.709136
BURET	NAIROBI	66212	316882	2143254	1.79847	35.2193	-0.566886	36.8657	-1.29067
BURET	NAKURU	49356	316882	1187039	0.865463	35.2193	-0.566886	36.0784	-0.462135
BURET	NANDI	10321	316882	578751	0.760914	35.2193	-0.566886	35.1142	0.186735
BURET	NAROK	25458	316882	365750	0.853193	35.2193	-0.566886	35.7032	-1.26958
BURET	NYAMIRA	733084	316882	498102	0.264871	35.2193	-0.566886	34.9644	-0.638876
BURET	NYANDARUA	1981	316882	479902	1.28694	35.2193	-0.566886	36.4824	-0.320307
BURET	NYANDO	11707	316882	299930	0.414185	35.2193	-0.566886	35.0302	-0.198389
BURET	NYERI	1527	316882	661156	1.75145	35.2193	-0.566886	36.956	-0.340094
BURET	RACHUONYO	6746	316882	307126	0.531275	35.2193	-0.566886	34.7049	-0.43405
BURET	SAMBURU	702	316882	143547	2.67659	35.2193	-0.566886	37.118	1.31967
BURET	SIAYA	1836	316882	480184	1.13836	35.2193	-0.566886	34.3066	0.113441
BURET	SUBA	548	316882	155666	1.01039	35.2193	-0.566886	34.209	-0.580633
BURET	TAITA.TAVETA	896	316882	246671	4.29433	35.2193	-0.566886	38.4173	-3.4329
BURET	TANA.RIVER	29	316882	180901	4.31735	35.2193	-0.566886	39.4208	-1.56032
BURET	TESO	676	316882	181491	1.50244	35.2193	-0.566886	34.2763	0.602759
BURET	THIKA	2711	316882	645713	1.85065	35.2193	-0.566886	37.0167	-1.00764
BURET	TRANS.MARA	5151	316882	170591	0.67274	35.2193	-0.566886	34.8971	-1.15745
BURET	TRANS.NZOIA	2281	316882	575662	1.6394	35.2193	-0.566886	34.9568	1.05136
BURET	TURKANA	387	316882	450860	3.98064	35.2193	-0.566886	35.4079	3.40928
BURET	UASIN.GISHU	16651	316882	622705	1.10544	35.2193	-0.566886	35.3197	0.533981
BURET	VIHIGA	2216	316882	498883	0.814269	35.2193	-0.566886	34.7225	0.078268
BURET	WAJIR	29	316882	319261	5.37009	35.2193	-0.566886	40.0347	1.81005
BURET	WEST.POKOT	388	316882	308086	2.292	35.2193	-0.566886	35.242	1.725
BUSIA	BARINGO	608	370608	264978	1.85109	34.1836	0.31926	35.9659	0.819193
BUSIA	BOMET	121444	370608	382794	1.55863	34.1836	0.31926	35.3146	-0.753203
BUSIA	BONDO	116361	370608	238780	0.467725	34.1836	0.31926	34.2529	-0.143303
BUSIA	BUNGOMA	257513	370608	876491	0.591274	34.1836	0.31926	34.6606	0.668653
BUSIA	BURET	957	370608	316882	1.36306	34.1836	0.31926	35.2193	-0.566886
BUSIA	BUTERE.MUMIAS	539440	370608	476928	0.328595	34.1836	0.31926	34.5111	0.292453
BUSIA	CENTRAL.KISII	4166	370608	491786	1.1946	34.1836	0.31926	34.8136	-0.695709
BUSIA	EMBU	340	370608	278196	3.40138	34.1836	0.31926	37.5059	-0.409929
BUSIA	GARISSA	114	370608	392510	6.05311	34.1836	0.31926	40.1828	-0.486791
BUSIA	GUCHA	1242	370608	460939	1.28921	34.1836	0.31926	34.7371	-0.845089
BUSIA	HOMA.BAY	1903	370608	288540	1.01912	34.1836	0.31926	34.4464	-0.665397
BUSIA	ISIOLO	97	370608	100861	4.41126	34.1836	0.31926	38.54	1.01281
BUSIA	KAJIADO	3482	370608	406054	3.6562	34.1836	0.31926	36.9082	-2.11884
BUSIA	KAKAMEGA	70451	370608	603422	0.601312	34.1836	0.31926	34.7845	0.341517
BUSIA	KEIYO	742	370608	143865	1.3967	34.1836	0.31926	35.57	0.4886
BUSIA	KERICHO	10791	370608	468493	1.28226	34.1836	0.31926	35.3364	-0.242205
BUSIA	KIAMBU	17320	370608	744010	2.87222	34.1836	0.31926	36.688	-1.08702
BUSIA	KILIFI	669	370608	544303	6.63869	34.1836	0.31926	39.5704	-3.56077
BUSIA	KIRINYAGA	329	370608	457105	3.24651	34.1836	0.31926	37.3191	-0.522448
BUSIA	KISUMU	121440	370608	504359	0.667152	34.1836	0.31926	34.7023	-0.100313
BUSIA	KITUI	273	370608	515422	4.7908	34.1836	0.31926	38.4442	-1.87141
BUSIA	KOIBATEK	741	370608	138163	1.69857	34.1836	0.31926	35.8688	0.106578
BUSIA	KURIA	672	370608	151887	1.57845	34.1836	0.31926	34.5639	-1.21269
BUSIA	KWALE	328	370608	496133	6.67541	34.1836	0.31926	39.1511	-4.14001
BUSIA	LAIKIPIA	1259	370608	322187	2.58791	34.1836	0.31926	36.7715	0.325799
BUSIA	LAMU	29	370608	72686	6.99524	34.1836	0.31926	40.7689	-2.04024
BUSIA	LUGARI	2232	370608	215920	0.894756	34.1836	0.31926	34.9943	0.697881
BUSIA	MACHAKOS	4936	370608	906644	3.60171	34.1836	0.31926	37.4064	-1.2888
BUSIA	MAKUENI	2459	370608	771545	4.38781	34.1836	0.31926	37.8001	-2.16545
BUSIA	MALINDI	167	370608	281552	6.45226	34.1836	0.31926	39.7544	-2.93617
BUSIA	MANDERA	62	370608	250372	7.25905	34.1836	0.31926	40.7382	3.43871
BUSIA	MARAGUA	981	370608	387969	3.07898	34.1836	0.31926	37.0388	-0.833106
BUSIA	MARAKWET	281	370608	140629	1.52711	34.1836	0.31926	35.5058	1.08337
BUSIA	MARSABIT	51	370608	121478	4.20357	34.1836	0.31926	37.4785	2.92955
BUSIA	MBEERE	394	370608	170953	3.62105	34.1836	0.31926	37.6674	-0.668215
BUSIA	MERU.CENTRAL	5273	370608	498880	3.34273	34.1836	0.31926	37.5127	0.0177113
BUSIA	MERU.NORTH	862	370608	604050	3.76623	34.1836	0.31926	37.9497	0.287577
BUSIA	MERU.SOUTH	105	370608	205451	3.52643	34.1836	0.31926	37.6567	-0.29172
BUSIA	MIGORI	3128	370608	514897	1.27869	34.1836	0.31926	34.3933	-0.942113
BUSIA	MOMBASA	17435	370608	665018	6.98125	34.1836	0.31926	39.6545	-4.01746
BUSIA	MT.ELGON	6715	370608	135033	0.735027	34.1836	0.31926	34.598	0.926333
BUSIA	MURANGA	472	370608	348304	2.96336	34.1836	0.31926	36.9744	-0.677189
BUSIA	MWINGI	355	370608	303828	4.27484	34.1836	0.31926	38.3329	-0.709136
BUSIA	NAIROBI	285971	370608	2143254	3.12818	34.1836	0.31926	36.8657	-1.29067
BUSIA	NAKURU	12948	370608	1187039	2.0496	34.1836	0.31926	36.0784	-0.462135
BUSIA	NANDI	6602	370608	578751	0.939989	34.1836	0.31926	35.1142	0.186735
BUSIA	NAROK	819	370608	365750	2.19854	34.1836	0.31926	35.7032	-1.26958
BUSIA	NYAMIRA	2499	370608	498102	1.23599	34.1836	0.31926	34.9644	-0.638876
BUSIA	NYANDARUA	1690	370608	479902	2.38611	34.1836	0.31926	36.4824	-0.320307
BUSIA	NYANDO	7120	370608	299930	0.992317	34.1836	0.31926	35.0302	-0.198389
BUSIA	NYERI	5737	370608	661156	2.84973	34.1836	0.31926	36.956	-0.340094
BUSIA	RACHUONYO	3633	370608	307126	0.916095	34.1836	0.31926	34.7049	-0.43405
BUSIA	SAMBURU	179	370608	143547	3.10025	34.1836	0.31926	37.118	1.31967
BUSIA	SIAYA	1301386	370608	480184	0.239772	34.1836	0.31926	34.3066	0.113441
BUSIA	SUBA	2682	370608	155666	0.900251	34.1836	0.31926	34.209	-0.580633
BUSIA	TAITA.TAVETA	661	370608	246671	5.65711	34.1836	0.31926	38.4173	-3.4329
BUSIA	TANA.RIVER	47	370608	180901	5.56427	34.1836	0.31926	39.4208	-1.56032
BUSIA	TESO	608319	370608	181491	0.29827	34.1836	0.31926	34.2763	0.602759
BUSIA	THIKA	5520	370608	645713	3.12844	34.1836	0.31926	37.0167	-1.00764
BUSIA	TRANS.MARA	291	370608	170591	1.64005	34.1836	0.31926	34.8971	-1.15745
BUSIA	TRANS.NZOIA	12777	370608	575662	1.0648	34.1836	0.31926	34.9568	1.05136
BUSIA	TURKANA	778	370608	450860	3.32372	34.1836	0.31926	35.4079	3.40928
BUSIA	UASIN.GISHU	31260	370608	622705	1.15621	34.1836	0.31926	35.3197	0.533981
BUSIA	VIHIGA	23172	370608	498883	0.590331	34.1836	0.31926	34.7225	0.078268
BUSIA	WAJIR	70	370608	319261	6.03803	34.1836	0.31926	40.0347	1.81005
BUSIA	WEST.POKOT	1436	370608	308086	1.75964	34.1836	0.31926	35.242	1.725
BUTERE.MUMIAS	BARINGO	395	476928	264978	1.54722	34.5111	0.292453	35.9659	0.819193
BUTERE.MUMIAS	BOMET	3453	476928	382794	1.31871	34.5111	0.292453	35.3146	-0.753203
BUTERE.MUMIAS	BONDO	5308	476928	238780	0.506508	34.5111	0.292453	34.2529	-0.143303
BUTERE.MUMIAS	BUNGOMA	428510	476928	876491	0.404817	34.5111	0.292453	34.6606	0.668653
BUTERE.MUMIAS	BURET	867	476928	316882	1.11356	34.5111	0.292453	35.2193	-0.566886
BUTERE.MUMIAS	BUSIA	536454	476928	370608	0.328595	34.5111	0.292453	34.1836	0.31926
BUTERE.MUMIAS	CENTRAL.KISII	2640	476928	491786	1.03343	34.5111	0.292453	34.8136	-0.695709
BUTERE.MUMIAS	EMBU	172	476928	278196	3.07606	34.5111	0.292453	37.5059	-0.409929
BUTERE.MUMIAS	GARISSA	20	476928	392510	5.72498	34.5111	0.292453	40.1828	-0.486791
BUTERE.MUMIAS	GUCHA	843	476928	460939	1.15977	34.5111	0.292453	34.7371	-0.845089
BUTERE.MUMIAS	HOMA.BAY	919	476928	288540	0.960033	34.5111	0.292453	34.4464	-0.665397
BUTERE.MUMIAS	ISIOLO	41	476928	100861	4.09279	34.5111	0.292453	38.54	1.01281
BUTERE.MUMIAS	KAJIADO	2229	476928	406054	3.40006	34.5111	0.292453	36.9082	-2.11884
BUTERE.MUMIAS	KAKAMEGA	777951	476928	603422	0.277768	34.5111	0.292453	34.7845	0.341517
BUTERE.MUMIAS	KEIYO	531	476928	143865	1.07691	34.5111	0.292453	35.57	0.4886
BUTERE.MUMIAS	KERICHO	6137	476928	468493	0.983351	34.5111	0.292453	35.3364	-0.242205
BUTERE.MUMIAS	KIAMBU	7563	476928	744010	2.57718	34.5111	0.292453	36.688	-1.08702
BUTERE.MUMIAS	KILIFI	306	476928	544303	6.35955	34.5111	0.292453	39.5704	-3.56077
BUTERE.MUMIAS	KIRINYAGA	203	476928	457105	2.92385	34.5111	0.292453	37.3191	-0.522448
BUTERE.MUMIAS	KISUMU	81798	476928	504359	0.436832	34.5111	0.292453	34.7023	-0.100313
BUTERE.MUMIAS	KITUI	114	476928	515422	4.48905	34.5111	0.292453	38.4442	-1.87141
BUTERE.MUMIAS	KOIBATEK	671	476928	138163	1.37036	34.5111	0.292453	35.8688	0.106578
BUTERE.MUMIAS	KURIA	266	476928	151887	1.50607	34.5111	0.292453	34.5639	-1.21269
BUTERE.MUMIAS	KWALE	211	476928	496133	6.41688	34.5111	0.292453	39.1511	-4.14001
BUTERE.MUMIAS	LAIKIPIA	488	476928	322187	2.26065	34.5111	0.292453	36.7715	0.325799
BUTERE.MUMIAS	LAMU	15	476928	72686	6.67844	34.5111	0.292453	40.7689	-2.04024
BUTERE.MUMIAS	LUGARI	3460	476928	215920	0.630757	34.5111	0.292453	34.9943	0.697881
BUTERE.MUMIAS	MACHAKOS	1611	476928	906644	3.29896	34.5111	0.292453	37.4064	-1.2888
BUTERE.MUMIAS	MAKUENI	693	476928	771545	4.10595	34.5111	0.292453	37.8001	-2.16545
BUTERE.MUMIAS	MALINDI	106	476928	281552	6.15761	34.5111	0.292453	39.7544	-2.93617
BUTERE.MUMIAS	MANDERA	9	476928	250372	6.9768	34.5111	0.292453	40.7382	3.43871
BUTERE.MUMIAS	MARAGUA	145	476928	387969	2.76697	34.5111	0.292453	37.0388	-0.833106
BUTERE.MUMIAS	MARAKWET	151	476928	140629	1.27082	34.5111	0.292453	35.5058	1.08337
BUTERE.MUMIAS	MARSABIT	18	476928	121478	3.96985	34.5111	0.292453	37.4785	2.92955
BUTERE.MUMIAS	MBEERE	125	476928	170953	3.29926	34.5111	0.292453	37.6674	-0.668215
BUTERE.MUMIAS	MERU.CENTRAL	435	476928	498880	3.01415	34.5111	0.292453	37.5127	0.0177113
BUTERE.MUMIAS	MERU.NORTH	154	476928	604050	3.4386	34.5111	0.292453	37.9497	0.287577
BUTERE.MUMIAS	MERU.SOUTH	51	476928	205451	3.19938	34.5111	0.292453	37.6567	-0.29172
BUTERE.MUMIAS	MIGORI	1956	476928	514897	1.24017	34.5111	0.292453	34.3933	-0.942113
BUTERE.MUMIAS	MOMBASA	4456	476928	665018	6.71043	34.5111	0.292453	39.6545	-4.01746
BUTERE.MUMIAS	MT.ELGON	2859	476928	135033	0.639809	34.5111	0.292453	34.598	0.926333
BUTERE.MUMIAS	MURANGA	92	476928	348304	2.64727	34.5111	0.292453	36.9744	-0.677189
BUTERE.MUMIAS	MWINGI	77	476928	303828	3.95087	34.5111	0.292453	38.3329	-0.709136
BUTERE.MUMIAS	NAIROBI	102641	476928	2143254	2.83733	34.5111	0.292453	36.8657	-1.29067
BUTERE.MUMIAS	NAKURU	5810	476928	1187039	1.73949	34.5111	0.292453	36.0784	-0.462135
BUTERE.MUMIAS	NANDI	22058	476928	578751	0.612296	34.5111	0.292453	35.1142	0.186735
BUTERE.MUMIAS	NAROK	533	476928	365750	1.96496	34.5111	0.292453	35.7032	-1.26958
BUTERE.MUMIAS	NYAMIRA	1568	476928	498102	1.03579	34.5111	0.292453	34.9644	-0.638876
BUTERE.MUMIAS	NYANDARUA	781	476928	479902	2.06434	34.5111	0.292453	36.4824	-0.320307
BUTERE.MUMIAS	NYANDO	4233	476928	299930	0.714416	34.5111	0.292453	35.0302	-0.198389
BUTERE.MUMIAS	NYERI	951	476928	661156	2.5254	34.5111	0.292453	36.956	-0.340094
BUTERE.MUMIAS	RACHUONYO	1870	476928	307126	0.751908	34.5111	0.292453	34.7049	-0.43405
BUTERE.MUMIAS	SAMBURU	90	476928	143547	2.80198	34.5111	0.292453	37.118	1.31967
BUTERE.MUMIAS	SIAYA	828381	476928	480184	0.271782	34.5111	0.292453	34.3066	0.113441
BUTERE.MUMIAS	SUBA	832	476928	155666	0.923874	34.5111	0.292453	34.209	-0.580633
BUTERE.MUMIAS	TAITA.TAVETA	332	476928	246671	5.39784	34.5111	0.292453	38.4173	-3.4329
BUTERE.MUMIAS	TANA.RIVER	28	476928	180901	5.24766	34.5111	0.292453	39.4208	-1.56032
BUTERE.MUMIAS	TESO	98375	476928	181491	0.389128	34.5111	0.292453	34.2763	0.602759
BUTERE.MUMIAS	THIKA	3366	476928	645713	2.82281	34.5111	0.292453	37.0167	-1.00764
BUTERE.MUMIAS	TRANS.MARA	193	476928	170591	1.5004	34.5111	0.292453	34.8971	-1.15745
BUTERE.MUMIAS	TRANS.NZOIA	14337	476928	575662	0.880107	34.5111	0.292453	34.9568	1.05136
BUTERE.MUMIAS	TURKANA	296	476928	450860	3.24328	34.5111	0.292453	35.4079	3.40928
BUTERE.MUMIAS	UASIN.GISHU	28425	476928	622705	0.843901	34.5111	0.292453	35.3197	0.533981
BUTERE.MUMIAS	VIHIGA	510966	476928	498883	0.30094	34.5111	0.292453	34.7225	0.078268
BUTERE.MUMIAS	WAJIR	17	476928	319261	5.72829	34.5111	0.292453	40.0347	1.81005
BUTERE.MUMIAS	WEST.POKOT	934	476928	308086	1.60823	34.5111	0.292453	35.242	1.725
CENTRAL.KISII	BARINGO	1192	491786	264978	1.90335	34.8136	-0.695709	35.9659	0.819193
CENTRAL.KISII	BOMET	165395	491786	382794	0.504288	34.8136	-0.695709	35.3146	-0.753203
CENTRAL.KISII	BONDO	3992	491786	238780	0.787107	34.8136	-0.695709	34.2529	-0.143303
CENTRAL.KISII	BUNGOMA	6294	491786	876491	1.37291	34.8136	-0.695709	34.6606	0.668653
CENTRAL.KISII	BURET	75700	491786	316882	0.425662	34.8136	-0.695709	35.2193	-0.566886
CENTRAL.KISII	BUSIA	4165	491786	370608	1.1946	34.8136	-0.695709	34.1836	0.31926
CENTRAL.KISII	BUTERE.MUMIAS	2630	491786	476928	1.03343	34.8136	-0.695709	34.5111	0.292453
CENTRAL.KISII	EMBU	459	491786	278196	2.70742	34.8136	-0.695709	37.5059	-0.409929
CENTRAL.KISII	GARISSA	40	491786	392510	5.37326	34.8136	-0.695709	40.1828	-0.486791
CENTRAL.KISII	GUCHA	1516643	491786	460939	0.167829	34.8136	-0.695709	34.7371	-0.845089
CENTRAL.KISII	HOMA.BAY	184335	491786	288540	0.368449	34.8136	-0.695709	34.4464	-0.665397
CENTRAL.KISII	ISIOLO	211	491786	100861	4.0994	34.8136	-0.695709	38.54	1.01281
CENTRAL.KISII	KAJIADO	10248	491786	406054	2.53232	34.8136	-0.695709	36.9082	-2.11884
CENTRAL.KISII	KAKAMEGA	9047	491786	603422	1.03763	34.8136	-0.695709	34.7845	0.341517
CENTRAL.KISII	KEIYO	932	491786	143865	1.40525	34.8136	-0.695709	35.57	0.4886
CENTRAL.KISII	KERICHO	58864	491786	468493	0.692088	34.8136	-0.695709	35.3364	-0.242205
CENTRAL.KISII	KIAMBU	33806	491786	744010	1.91481	34.8136	-0.695709	36.688	-1.08702
CENTRAL.KISII	KILIFI	795	491786	544303	5.55299	34.8136	-0.695709	39.5704	-3.56077
CENTRAL.KISII	KIRINYAGA	505	491786	457105	2.51148	34.8136	-0.695709	37.3191	-0.522448
CENTRAL.KISII	KISUMU	92334	491786	504359	0.60571	34.8136	-0.695709	34.7023	-0.100313
CENTRAL.KISII	KITUI	506	491786	515422	3.81622	34.8136	-0.695709	38.4442	-1.87141
CENTRAL.KISII	KOIBATEK	1560	491786	138163	1.32556	34.8136	-0.695709	35.8688	0.106578
CENTRAL.KISII	KURIA	26777	491786	151887	0.574125	34.8136	-0.695709	34.5639	-1.21269
CENTRAL.KISII	KWALE	470	491786	496133	5.53869	34.8136	-0.695709	39.1511	-4.14001
CENTRAL.KISII	LAIKIPIA	2793	491786	322187	2.20836	34.8136	-0.695709	36.7715	0.325799
CENTRAL.KISII	LAMU	75	491786	72686	6.10519	34.8136	-0.695709	40.7689	-2.04024
CENTRAL.KISII	LUGARI	621	491786	215920	1.40526	34.8136	-0.695709	34.9943	0.697881
CENTRAL.KISII	MACHAKOS	4991	491786	906644	2.65977	34.8136	-0.695709	37.4064	-1.2888
CENTRAL.KISII	MAKUENI	2426	491786	771545	3.32856	34.8136	-0.695709	37.8001	-2.16545
CENTRAL.KISII	MALINDI	262	491786	281552	5.42505	34.8136	-0.695709	39.7544	-2.93617
CENTRAL.KISII	MANDERA	65	491786	250372	7.22456	34.8136	-0.695709	40.7382	3.43871
CENTRAL.KISII	MARAGUA	530	491786	387969	2.22944	34.8136	-0.695709	37.0388	-0.833106
CENTRAL.KISII	MARAKWET	225	491786	140629	1.909	34.8136	-0.695709	35.5058	1.08337
CENTRAL.KISII	MARSABIT	67	491786	121478	4.49935	34.8136	-0.695709	37.4785	2.92955
CENTRAL.KISII	MBEERE	272	491786	170953	2.85393	34.8136	-0.695709	37.6674	-0.668215
CENTRAL.KISII	MERU.CENTRAL	1300	491786	498880	2.79179	34.8136	-0.695709	37.5127	0.0177113
CENTRAL.KISII	MERU.NORTH	283	491786	604050	3.28664	34.8136	-0.695709	37.9497	0.287577
CENTRAL.KISII	MERU.SOUTH	195	491786	205451	2.87166	34.8136	-0.695709	37.6567	-0.29172
CENTRAL.KISII	MIGORI	494678	491786	514897	0.487203	34.8136	-0.695709	34.3933	-0.942113
CENTRAL.KISII	MOMBASA	7987	491786	665018	5.87097	34.8136	-0.695709	39.6545	-4.01746
CENTRAL.KISII	MT.ELGON	356	491786	135033	1.63631	34.8136	-0.695709	34.598	0.926333
CENTRAL.KISII	MURANGA	475	491786	348304	2.16088	34.8136	-0.695709	36.9744	-0.677189
CENTRAL.KISII	MWINGI	239	491786	303828	3.51933	34.8136	-0.695709	38.3329	-0.709136
CENTRAL.KISII	NAIROBI	249994	491786	2143254	2.13661	34.8136	-0.695709	36.8657	-1.29067
CENTRAL.KISII	NAKURU	16136	491786	1187039	1.28619	34.8136	-0.695709	36.0784	-0.462135
CENTRAL.KISII	NANDI	11054	491786	578751	0.932238	34.8136	-0.695709	35.1142	0.186735
CENTRAL.KISII	NAROK	28428	491786	365750	1.05864	34.8136	-0.695709	35.7032	-1.26958
CENTRAL.KISII	NYAMIRA	2803972	491786	498102	0.161154	34.8136	-0.695709	34.9644	-0.638876
CENTRAL.KISII	NYANDARUA	4134	491786	479902	1.7105	34.8136	-0.695709	36.4824	-0.320307
CENTRAL.KISII	NYANDO	47124	491786	299930	0.542442	34.8136	-0.695709	35.0302	-0.198389
CENTRAL.KISII	NYERI	2932	491786	661156	2.17171	34.8136	-0.695709	36.956	-0.340094
CENTRAL.KISII	RACHUONYO	713856	491786	307126	0.283339	34.8136	-0.695709	34.7049	-0.43405
CENTRAL.KISII	SAMBURU	304	491786	143547	3.06137	34.8136	-0.695709	37.118	1.31967
CENTRAL.KISII	SIAYA	6498	491786	480184	0.954868	34.8136	-0.695709	34.3066	0.113441
CENTRAL.KISII	SUBA	11499	491786	155666	0.615454	34.8136	-0.695709	34.209	-0.580633
CENTRAL.KISII	TAITA.TAVETA	585	491786	246671	4.52536	34.8136	-0.695709	38.4173	-3.4329
CENTRAL.KISII	TANA.RIVER	86	491786	180901	4.68763	34.8136	-0.695709	39.4208	-1.56032
CENTRAL.KISII	TESO	746	491786	181491	1.40524	34.8136	-0.695709	34.2763	0.602759
CENTRAL.KISII	THIKA	10860	491786	645713	2.22507	34.8136	-0.695709	37.0167	-1.00764
CENTRAL.KISII	TRANS.MARA	190536	491786	170591	0.46923	34.8136	-0.695709	34.8971	-1.15745
CENTRAL.KISII	TRANS.NZOIA	7999	491786	575662	1.75293	34.8136	-0.695709	34.9568	1.05136
CENTRAL.KISII	TURKANA	350	491786	450860	4.14779	34.8136	-0.695709	35.4079	3.40928
CENTRAL.KISII	UASIN.GISHU	29759	491786	622705	1.32976	34.8136	-0.695709	35.3197	0.533981
CENTRAL.KISII	VIHIGA	6873	491786	498883	0.77932	34.8136	-0.695709	34.7225	0.078268
CENTRAL.KISII	WAJIR	51	491786	319261	5.79126	34.8136	-0.695709	40.0347	1.81005
CENTRAL.KISII	WEST.POKOT	826	491786	308086	2.45832	34.8136	-0.695709	35.242	1.725
EMBU	BARINGO	430	278196	264978	1.97037	37.5059	-0.409929	35.9659	0.819193
EMBU	BOMET	326	278196	382794	2.21802	37.5059	-0.409929	35.3146	-0.753203
EMBU	BONDO	140	278196	238780	3.26391	37.5059	-0.409929	34.2529	-0.143303
EMBU	BUNGOMA	650	278196	876491	3.04287	37.5059	-0.409929	34.6606	0.668653
EMBU	BURET	221	278196	316882	2.29198	37.5059	-0.409929	35.2193	-0.566886
EMBU	BUSIA	471	278196	370608	3.40138	37.5059	-0.409929	34.1836	0.31926
EMBU	BUTERE.MUMIAS	180	278196	476928	3.07606	37.5059	-0.409929	34.5111	0.292453
EMBU	CENTRAL.KISII	533	278196	491786	2.70742	37.5059	-0.409929	34.8136	-0.695709
EMBU	GARISSA	105	278196	392510	2.678	37.5059	-0.409929	40.1828	-0.486791
EMBU	GUCHA	179	278196	460939	2.80279	37.5059	-0.409929	34.7371	-0.845089
EMBU	HOMA.BAY	166	278196	288540	3.07015	37.5059	-0.409929	34.4464	-0.665397
EMBU	ISIOLO	4031	278196	100861	1.75885	37.5059	-0.409929	38.54	1.01281
EMBU	KAJIADO	11385	278196	406054	1.81042	37.5059	-0.409929	36.9082	-2.11884
EMBU	KAKAMEGA	735	278196	603422	2.82324	37.5059	-0.409929	34.7845	0.341517
EMBU	KEIYO	167	278196	143865	2.13426	37.5059	-0.409929	35.57	0.4886
EMBU	KERICHO	685	278196	468493	2.17597	37.5059	-0.409929	35.3364	-0.242205
EMBU	KIAMBU	24517	278196	744010	1.0618	37.5059	-0.409929	36.688	-1.08702
EMBU	KILIFI	888	278196	544303	3.76696	37.5059	-0.409929	39.5704	-3.56077
EMBU	KIRINYAGA	867940	278196	457105	0.218071	37.5059	-0.409929	37.3191	-0.522448
EMBU	KISUMU	1313	278196	504359	2.82064	37.5059	-0.409929	34.7023	-0.100313
EMBU	KITUI	10290	278196	515422	1.73676	37.5059	-0.409929	38.4442	-1.87141
EMBU	KOIBATEK	328	278196	138163	1.71665	37.5059	-0.409929	35.8688	0.106578
EMBU	KURIA	107	278196	151887	3.04956	37.5059	-0.409929	34.5639	-1.21269
EMBU	KWALE	702	278196	496133	4.07679	37.5059	-0.409929	39.1511	-4.14001
EMBU	LAIKIPIA	8566	278196	322187	1.03954	37.5059	-0.409929	36.7715	0.325799
EMBU	LAMU	98	278196	72686	3.64761	37.5059	-0.409929	40.7689	-2.04024
EMBU	LUGARI	75	278196	215920	2.74506	37.5059	-0.409929	34.9943	0.697881
EMBU	MACHAKOS	43874	278196	906644	0.884485	37.5059	-0.409929	37.4064	-1.2888
EMBU	MAKUENI	4116	278196	771545	1.78	37.5059	-0.409929	37.8001	-2.16545
EMBU	MALINDI	351	278196	281552	3.38196	37.5059	-0.409929	39.7544	-2.93617
EMBU	MANDERA	132	278196	250372	5.02591	37.5059	-0.409929	40.7382	3.43871
EMBU	MARAGUA	17365	278196	387969	0.630287	37.5059	-0.409929	37.0388	-0.833106
EMBU	MARAKWET	56	278196	140629	2.49607	37.5059	-0.409929	35.5058	1.08337
EMBU	MARSABIT	905	278196	121478	3.33959	37.5059	-0.409929	37.4785	2.92955
EMBU	MBEERE	854206	278196	170953	0.304621	37.5059	-0.409929	37.6674	-0.668215
EMBU	MERU.CENTRAL	76194	278196	498880	0.427694	37.5059	-0.409929	37.5127	0.0177113
EMBU	MERU.NORTH	13267	278196	604050	0.826724	37.5059	-0.409929	37.9497	0.287577
EMBU	MERU.SOUTH	282637	278196	205451	0.191609	37.5059	-0.409929	37.6567	-0.29172
EMBU	MIGORI	311	278196	514897	3.15777	37.5059	-0.409929	34.3933	-0.942113
EMBU	MOMBASA	9139	278196	665018	4.1989	37.5059	-0.409929	39.6545	-4.01746
EMBU	MOYALE	30	278196	53479	3.77365	37.5059	-0.409929	38.8186	3.12804
EMBU	MT.ELGON	42	278196	135033	3.20023	37.5059	-0.409929	34.598	0.926333
EMBU	MURANGA	20208	278196	348304	0.594912	37.5059	-0.409929	36.9744	-0.677189
EMBU	MWINGI	11701	278196	303828	0.879462	37.5059	-0.409929	38.3329	-0.709136
EMBU	NAIROBI	374506	278196	2143254	1.08883	37.5059	-0.409929	36.8657	-1.29067
EMBU	NAKURU	4895	278196	1187039	1.42845	37.5059	-0.409929	36.0784	-0.462135
EMBU	NANDI	495	278196	578751	2.465	37.5059	-0.409929	35.1142	0.186735
EMBU	NAROK	744	278196	365750	1.99718	37.5059	-0.409929	35.7032	-1.26958
EMBU	NYAMIRA	276	278196	498102	2.55179	37.5059	-0.409929	34.9644	-0.638876
EMBU	NYANDARUA	5216	278196	479902	1.02742	37.5059	-0.409929	36.4824	-0.320307
EMBU	NYANDO	215	278196	299930	2.48472	37.5059	-0.409929	35.0302	-0.198389
EMBU	NYERI	72808	278196	661156	0.554317	37.5059	-0.409929	36.956	-0.340094
EMBU	RACHUONYO	124	278196	307126	2.8011	37.5059	-0.409929	34.7049	-0.43405
EMBU	SAMBURU	781	278196	143547	1.77256	37.5059	-0.409929	37.118	1.31967
EMBU	SIAYA	332	278196	480184	3.24183	37.5059	-0.409929	34.3066	0.113441
EMBU	SUBA	50	278196	155666	3.30132	37.5059	-0.409929	34.209	-0.580633
EMBU	TAITA.TAVETA	724	278196	246671	3.15737	37.5059	-0.409929	38.4173	-3.4329
EMBU	TANA.RIVER	495	278196	180901	2.23388	37.5059	-0.409929	39.4208	-1.56032
EMBU	TESO	166	278196	181491	3.38465	37.5059	-0.409929	34.2763	0.602759
EMBU	THIKA	89151	278196	645713	0.772383	37.5059	-0.409929	37.0167	-1.00764
EMBU	TRANS.MARA	75	278196	170591	2.71378	37.5059	-0.409929	34.8971	-1.15745
EMBU	TRANS.NZOIA	664	278196	575662	2.93824	37.5059	-0.409929	34.9568	1.05136
EMBU	TURKANA	140	278196	450860	4.35752	37.5059	-0.409929	35.4079	3.40928
EMBU	UASIN.GISHU	2070	278196	622705	2.38127	37.5059	-0.409929	35.3197	0.533981
EMBU	VIHIGA	267	278196	498883	2.82589	37.5059	-0.409929	34.7225	0.078268
EMBU	WAJIR	352	278196	319261	3.36499	37.5059	-0.409929	40.0347	1.81005
EMBU	WEST.POKOT	136	278196	308086	3.11178	37.5059	-0.409929	35.242	1.725
GARISSA	BARINGO	27	392510	264978	4.4145	40.1828	-0.486791	35.9659	0.819193
GARISSA	BOMET	49	392510	382794	4.87548	40.1828	-0.486791	35.3146	-0.753203
GARISSA	BONDO	14	392510	238780	5.93984	40.1828	-0.486791	34.2529	-0.143303
GARISSA	BUNGOMA	72	392510	876491	5.64179	40.1828	-0.486791	34.6606	0.668653
GARISSA	BURET	32	392510	316882	4.96415	40.1828	-0.486791	35.2193	-0.566886
GARISSA	BUSIA	111	392510	370608	6.05311	40.1828	-0.486791	34.1836	0.31926
GARISSA	BUTERE.MUMIAS	22	392510	476928	5.72498	40.1828	-0.486791	34.5111	0.292453
GARISSA	CENTRAL.KISII	45	392510	491786	5.37326	40.1828	-0.486791	34.8136	-0.695709
GARISSA	EMBU	95	392510	278196	2.678	40.1828	-0.486791	37.5059	-0.409929
GARISSA	GUCHA	15	392510	460939	5.45747	40.1828	-0.486791	34.7371	-0.845089
GARISSA	HOMA.BAY	20	392510	288540	5.73918	40.1828	-0.486791	34.4464	-0.665397
GARISSA	ISIOLO	2370	392510	100861	2.22432	40.1828	-0.486791	38.54	1.01281
GARISSA	KAJIADO	337	392510	406054	3.65877	40.1828	-0.486791	36.9082	-2.11884
GARISSA	KAKAMEGA	56	392510	603422	5.46148	40.1828	-0.486791	34.7845	0.341517
GARISSA	KEIYO	15	392510	143865	4.7148	40.1828	-0.486791	35.57	0.4886
GARISSA	KERICHO	65	392510	468493	4.85257	40.1828	-0.486791	35.3364	-0.242205
GARISSA	KIAMBU	618	392510	744010	3.54597	40.1828	-0.486791	36.688	-1.08702
GARISSA	KILIFI	531	392510	544303	3.13439	40.1828	-0.486791	39.5704	-3.56077
GARISSA	KIRINYAGA	93	392510	457105	2.86392	40.1828	-0.486791	37.3191	-0.522448
GARISSA	KISUMU	137	392510	504359	5.49411	40.1828	-0.486791	34.7023	-0.100313
GARISSA	KITUI	191	392510	515422	2.22259	40.1828	-0.486791	38.4442	-1.87141
GARISSA	KOIBATEK	14	392510	138163	4.35462	40.1828	-0.486791	35.8688	0.106578
GARISSA	KURIA	23	392510	151887	5.66559	40.1828	-0.486791	34.5639	-1.21269
GARISSA	KWALE	114	392510	496133	3.79611	40.1828	-0.486791	39.1511	-4.14001
GARISSA	LAIKIPIA	66	392510	322187	3.50675	40.1828	-0.486791	36.7715	0.325799
GARISSA	LAMU	73	392510	72686	1.66034	40.1828	-0.486791	40.7689	-2.04024
GARISSA	LUGARI	8	392510	215920	5.32203	40.1828	-0.486791	34.9943	0.697881
GARISSA	MACHAKOS	1958	392510	906644	2.88992	40.1828	-0.486791	37.4064	-1.2888
GARISSA	MAKUENI	148	392510	771545	2.91465	40.1828	-0.486791	37.8001	-2.16545
GARISSA	MALINDI	508	392510	281552	2.48656	40.1828	-0.486791	39.7544	-2.93617
GARISSA	MANDERA	2487	392510	250372	3.9646	40.1828	-0.486791	40.7382	3.43871
GARISSA	MARAGUA	79	392510	387969	3.16302	40.1828	-0.486791	37.0388	-0.833106
GARISSA	MARAKWET	2	392510	140629	4.93353	40.1828	-0.486791	35.5058	1.08337
GARISSA	MARSABIT	18	392510	121478	4.35713	40.1828	-0.486791	37.4785	2.92955
GARISSA	MBEERE	103	392510	170953	2.52193	40.1828	-0.486791	37.6674	-0.668215
GARISSA	MERU.CENTRAL	251	392510	498880	2.71734	40.1828	-0.486791	37.5127	0.0177113
GARISSA	MERU.NORTH	802	392510	604050	2.36355	40.1828	-0.486791	37.9497	0.287577
GARISSA	MERU.SOUTH	52	392510	205451	2.53362	40.1828	-0.486791	37.6567	-0.29172
GARISSA	MIGORI	53	392510	514897	5.80738	40.1828	-0.486791	34.3933	-0.942113
GARISSA	MOMBASA	3172	392510	665018	3.56998	40.1828	-0.486791	39.6545	-4.01746
GARISSA	MOYALE	8	392510	53479	3.86368	40.1828	-0.486791	38.8186	3.12804
GARISSA	MT.ELGON	10	392510	135033	5.76081	40.1828	-0.486791	34.598	0.926333
GARISSA	MURANGA	68	392510	348304	3.21404	40.1828	-0.486791	36.9744	-0.677189
GARISSA	MWINGI	3432	392510	303828	1.86321	40.1828	-0.486791	38.3329	-0.709136
GARISSA	NAIROBI	49211	392510	2143254	3.41312	40.1828	-0.486791	36.8657	-1.29067
GARISSA	NAKURU	210	392510	1187039	4.10447	40.1828	-0.486791	36.0784	-0.462135
GARISSA	NANDI	39	392510	578751	5.11315	40.1828	-0.486791	35.1142	0.186735
GARISSA	NAROK	70	392510	365750	4.54748	40.1828	-0.486791	35.7032	-1.26958
GARISSA	NYAMIRA	36	392510	498102	5.22062	40.1828	-0.486791	34.9644	-0.638876
GARISSA	NYANDARUA	52	392510	479902	3.70414	40.1828	-0.486791	36.4824	-0.320307
GARISSA	NYANDO	19	392510	299930	5.16066	40.1828	-0.486791	35.0302	-0.198389
GARISSA	NYERI	459	392510	661156	3.23013	40.1828	-0.486791	36.956	-0.340094
GARISSA	RACHUONYO	15	392510	307126	5.47815	40.1828	-0.486791	34.7049	-0.43405
GARISSA	SAMBURU	13	392510	143547	3.55757	40.1828	-0.486791	37.118	1.31967
GARISSA	SIAYA	34	392510	480184	5.90678	40.1828	-0.486791	34.3066	0.113441
GARISSA	SUBA	29	392510	155666	5.97454	40.1828	-0.486791	34.209	-0.580633
GARISSA	TAITA.TAVETA	113	392510	246671	3.43461	40.1828	-0.486791	38.4173	-3.4329
GARISSA	TANA.RIVER	9646	392510	180901	1.31648	40.1828	-0.486791	39.4208	-1.56032
GARISSA	TESO	97	392510	181491	6.00615	40.1828	-0.486791	34.2763	0.602759
GARISSA	THIKA	3512	392510	645713	3.20866	40.1828	-0.486791	37.0167	-1.00764
GARISSA	TRANS.MARA	13	392510	170591	5.32808	40.1828	-0.486791	34.8971	-1.15745
GARISSA	TRANS.NZOIA	104	392510	575662	5.44766	40.1828	-0.486791	34.9568	1.05136
GARISSA	TURKANA	426	392510	450860	6.16271	40.1828	-0.486791	35.4079	3.40928
GARISSA	UASIN.GISHU	243	392510	622705	4.96908	40.1828	-0.486791	35.3197	0.533981
GARISSA	VIHIGA	28	392510	498883	5.48946	40.1828	-0.486791	34.7225	0.078268
GARISSA	WAJIR	10898	392510	319261	2.30161	40.1828	-0.486791	40.0347	1.81005
GARISSA	WEST.POKOT	42	392510	308086	5.41327	40.1828	-0.486791	35.242	1.725
GUCHA	BARINGO	552	460939	264978	2.06876	34.7371	-0.845089	35.9659	0.819193
GUCHA	BOMET	7492	460939	382794	0.584764	34.7371	-0.845089	35.3146	-0.753203
GUCHA	BONDO	1391	460939	238780	0.852615	34.7371	-0.845089	34.2529	-0.143303
GUCHA	BUNGOMA	2057	460939	876491	1.51567	34.7371	-0.845089	34.6606	0.668653
GUCHA	BURET	14246	460939	316882	0.556699	34.7371	-0.845089	35.2193	-0.566886
GUCHA	BUSIA	1209	460939	370608	1.28921	34.7371	-0.845089	34.1836	0.31926
GUCHA	BUTERE.MUMIAS	776	460939	476928	1.15977	34.7371	-0.845089	34.5111	0.292453
GUCHA	CENTRAL.KISII	1519261	460939	491786	0.167829	34.7371	-0.845089	34.8136	-0.695709
GUCHA	EMBU	135	460939	278196	2.80279	34.7371	-0.845089	37.5059	-0.409929
GUCHA	GARISSA	17	460939	392510	5.45747	34.7371	-0.845089	40.1828	-0.486791
GUCHA	HOMA.BAY	216829	460939	288540	0.341754	34.7371	-0.845089	34.4464	-0.665397
GUCHA	ISIOLO	103	460939	100861	4.23247	34.7371	-0.845089	38.54	1.01281
GUCHA	KAJIADO	4823	460939	406054	2.51716	34.7371	-0.845089	36.9082	-2.11884
GUCHA	KAKAMEGA	2609	460939	603422	1.18755	34.7371	-0.845089	34.7845	0.341517
GUCHA	KEIYO	318	460939	143865	1.5724	34.7371	-0.845089	35.57	0.4886
GUCHA	KERICHO	12571	460939	468493	0.850076	34.7371	-0.845089	35.3364	-0.242205
GUCHA	KIAMBU	13844	460939	744010	1.96584	34.7371	-0.845089	36.688	-1.08702
GUCHA	KILIFI	287	460939	544303	5.54398	34.7371	-0.845089	39.5704	-3.56077
GUCHA	KIRINYAGA	144	460939	457105	2.60208	34.7371	-0.845089	37.3191	-0.522448
GUCHA	KISUMU	21476	460939	504359	0.745589	34.7371	-0.845089	34.7023	-0.100313
GUCHA	KITUI	189	460939	515422	3.84655	34.7371	-0.845089	38.4442	-1.87141
GUCHA	KOIBATEK	576	460939	138163	1.47865	34.7371	-0.845089	35.8688	0.106578
GUCHA	KURIA	48539	460939	151887	0.40636	34.7371	-0.845089	34.5639	-1.21269
GUCHA	KWALE	232	460939	496133	5.50817	34.7371	-0.845089	39.1511	-4.14001
GUCHA	LAIKIPIA	878	460939	322187	2.34729	34.7371	-0.845089	36.7715	0.325799
GUCHA	LAMU	28	460939	72686	6.14906	34.7371	-0.845089	40.7689	-2.04024
GUCHA	LUGARI	227	460939	215920	1.56426	34.7371	-0.845089	34.9943	0.697881
GUCHA	MACHAKOS	2034	460939	906644	2.70593	34.7371	-0.845089	37.4064	-1.2888
GUCHA	MAKUENI	911	460939	771545	3.33546	34.7371	-0.845089	37.8001	-2.16545
GUCHA	MALINDI	128	460939	281552	5.43562	34.7371	-0.845089	39.7544	-2.93617
GUCHA	MANDERA	19	460939	250372	7.3732	34.7371	-0.845089	40.7382	3.43871
GUCHA	MARAGUA	169	460939	387969	2.30173	34.7371	-0.845089	37.0388	-0.833106
GUCHA	MARAKWET	49	460939	140629	2.07602	34.7371	-0.845089	35.5058	1.08337
GUCHA	MARSABIT	25	460939	121478	4.6651	34.7371	-0.845089	37.4785	2.92955
GUCHA	MBEERE	118	460939	170953	2.93563	34.7371	-0.845089	37.6674	-0.668215
GUCHA	MERU.CENTRAL	490	460939	498880	2.90661	34.7371	-0.845089	37.5127	0.0177113
GUCHA	MERU.NORTH	96	460939	604050	3.40643	34.7371	-0.845089	37.9497	0.287577
GUCHA	MERU.SOUTH	53	460939	205451	2.97158	34.7371	-0.845089	37.6567	-0.29172
GUCHA	MIGORI	1291242	460939	514897	0.357228	34.7371	-0.845089	34.3933	-0.942113
GUCHA	MOMBASA	3601	460939	665018	5.8519	34.7371	-0.845089	39.6545	-4.01746
GUCHA	MOYALE	1	460939	53479	5.696	34.7371	-0.845089	38.8186	3.12804
GUCHA	MT.ELGON	88	460939	135033	1.77687	34.7371	-0.845089	34.598	0.926333
GUCHA	MURANGA	121	460939	348304	2.24359	34.7371	-0.845089	36.9744	-0.677189
GUCHA	MWINGI	94	460939	303828	3.59837	34.7371	-0.845089	38.3329	-0.709136
GUCHA	NAIROBI	113812	460939	2143254	2.17474	34.7371	-0.845089	36.8657	-1.29067
GUCHA	NAKURU	6470	460939	1187039	1.3949	34.7371	-0.845089	36.0784	-0.462135
GUCHA	NANDI	3429	460939	578751	1.09857	34.7371	-0.845089	35.1142	0.186735
GUCHA	NAROK	9365	460939	365750	1.05524	34.7371	-0.845089	35.7032	-1.26958
GUCHA	NYAMIRA	226068	460939	498102	0.306902	34.7371	-0.845089	34.9644	-0.638876
GUCHA	NYANDARUA	1200	460939	479902	1.82249	34.7371	-0.845089	36.4824	-0.320307
GUCHA	NYANDO	5119	460939	299930	0.71002	34.7371	-0.845089	35.0302	-0.198389
GUCHA	NYERI	1010	460939	661156	2.27564	34.7371	-0.845089	36.956	-0.340094
GUCHA	RACHUONYO	18275	460939	307126	0.412298	34.7371	-0.845089	34.7049	-0.43405
GUCHA	SAMBURU	112	460939	143547	3.2179	34.7371	-0.845089	37.118	1.31967
GUCHA	SIAYA	1947	460939	480184	1.05077	34.7371	-0.845089	34.3066	0.113441
GUCHA	SUBA	15643	460939	155666	0.590615	34.7371	-0.845089	34.209	-0.580633
GUCHA	TAITA.TAVETA	246	460939	246671	4.49896	34.7371	-0.845089	38.4173	-3.4329
GUCHA	TANA.RIVER	35	460939	180901	4.738	34.7371	-0.845089	39.4208	-1.56032
GUCHA	TESO	198	460939	181491	1.51941	34.7371	-0.845089	34.2763	0.602759
GUCHA	THIKA	5046	460939	645713	2.28539	34.7371	-0.845089	37.0167	-1.00764
GUCHA	TRANS.MARA	307267	460939	170591	0.350955	34.7371	-0.845089	34.8971	-1.15745
GUCHA	TRANS.NZOIA	2284	460939	575662	1.90913	34.7371	-0.845089	34.9568	1.05136
GUCHA	TURKANA	148	460939	450860	4.30693	34.7371	-0.845089	35.4079	3.40928
GUCHA	UASIN.GISHU	8865	460939	622705	1.49708	34.7371	-0.845089	35.3197	0.533981
GUCHA	VIHIGA	1920	460939	498883	0.923472	34.7371	-0.845089	34.7225	0.078268
GUCHA	WAJIR	27	460939	319261	5.92573	34.7371	-0.845089	40.0347	1.81005
GUCHA	WEST.POKOT	254	460939	308086	2.61921	34.7371	-0.845089	35.242	1.725
HOMA.BAY	BARINGO	450	288540	264978	2.12436	34.4464	-0.665397	35.9659	0.819193
HOMA.BAY	BOMET	1618	288540	382794	0.872629	34.4464	-0.665397	35.3146	-0.753203
HOMA.BAY	BONDO	29482	288540	238780	0.556798	34.4464	-0.665397	34.2529	-0.143303
HOMA.BAY	BUNGOMA	1598	288540	876491	1.35114	34.4464	-0.665397	34.6606	0.668653
HOMA.BAY	BURET	4000	288540	316882	0.779153	34.4464	-0.665397	35.2193	-0.566886
HOMA.BAY	BUSIA	1976	288540	370608	1.01912	34.4464	-0.665397	34.1836	0.31926
HOMA.BAY	BUTERE.MUMIAS	924	288540	476928	0.960033	34.4464	-0.665397	34.5111	0.292453
HOMA.BAY	CENTRAL.KISII	182016	288540	491786	0.368449	34.4464	-0.665397	34.8136	-0.695709
HOMA.BAY	EMBU	100	288540	278196	3.07015	34.4464	-0.665397	37.5059	-0.409929
HOMA.BAY	GARISSA	18	288540	392510	5.73918	34.4464	-0.665397	40.1828	-0.486791
HOMA.BAY	GUCHA	218069	288540	460939	0.341754	34.4464	-0.665397	34.7371	-0.845089
HOMA.BAY	ISIOLO	49	288540	100861	4.42424	34.4464	-0.665397	38.54	1.01281
HOMA.BAY	KAJIADO	1961	288540	406054	2.85884	34.4464	-0.665397	36.9082	-2.11884
HOMA.BAY	KAKAMEGA	2419	288540	603422	1.06216	34.4464	-0.665397	34.7845	0.341517
HOMA.BAY	KEIYO	244	288540	143865	1.61065	34.4464	-0.665397	35.57	0.4886
HOMA.BAY	KERICHO	8401	288540	468493	0.985491	34.4464	-0.665397	35.3364	-0.242205
HOMA.BAY	KIAMBU	7032	288540	744010	2.28091	34.4464	-0.665397	36.688	-1.08702
HOMA.BAY	KILIFI	369	288540	544303	5.88545	34.4464	-0.665397	39.5704	-3.56077
HOMA.BAY	KIRINYAGA	93	288540	457105	2.87625	34.4464	-0.665397	37.3191	-0.522448
HOMA.BAY	KISUMU	72776	288540	504359	0.620326	34.4464	-0.665397	34.7023	-0.100313
HOMA.BAY	KITUI	114	288540	515422	4.17575	34.4464	-0.665397	38.4442	-1.87141
HOMA.BAY	KOIBATEK	318	288540	138163	1.61838	34.4464	-0.665397	35.8688	0.106578
HOMA.BAY	KURIA	10677	288540	151887	0.559764	34.4464	-0.665397	34.5639	-1.21269
HOMA.BAY	KWALE	226	288540	496133	5.84869	34.4464	-0.665397	39.1511	-4.14001
HOMA.BAY	LAIKIPIA	417	288540	322187	2.52756	34.4464	-0.665397	36.7715	0.325799
HOMA.BAY	LAMU	24	288540	72686	6.47025	34.4464	-0.665397	40.7689	-2.04024
HOMA.BAY	LUGARI	142	288540	215920	1.46926	34.4464	-0.665397	34.9943	0.697881
HOMA.BAY	MACHAKOS	1085	288540	906644	3.02493	34.4464	-0.665397	37.4064	-1.2888
HOMA.BAY	MAKUENI	1138	288540	771545	3.67389	34.4464	-0.665397	37.8001	-2.16545
HOMA.BAY	MALINDI	86	288540	281552	5.77332	34.4464	-0.665397	39.7544	-2.93617
HOMA.BAY	MANDERA	19	288540	250372	7.51202	34.4464	-0.665397	40.7382	3.43871
HOMA.BAY	MARAGUA	106	288540	387969	2.59782	34.4464	-0.665397	37.0388	-0.833106
HOMA.BAY	MARAKWET	53	288540	140629	2.04463	34.4464	-0.665397	35.5058	1.08337
HOMA.BAY	MARSABIT	13	288540	121478	4.7029	34.4464	-0.665397	37.4785	2.92955
HOMA.BAY	MBEERE	32	288540	170953	3.221	34.4464	-0.665397	37.6674	-0.668215
HOMA.BAY	MERU.CENTRAL	259	288540	498880	3.14147	34.4464	-0.665397	37.5127	0.0177113
HOMA.BAY	MERU.NORTH	151	288540	604050	3.6306	34.4464	-0.665397	37.9497	0.287577
HOMA.BAY	MERU.SOUTH	42	288540	205451	3.23197	34.4464	-0.665397	37.6567	-0.29172
HOMA.BAY	MIGORI	1072231	288540	514897	0.281765	34.4464	-0.665397	34.3933	-0.942113
HOMA.BAY	MOMBASA	4725	288540	665018	6.1936	34.4464	-0.665397	39.6545	-4.01746
HOMA.BAY	MOYALE	1	288540	53479	5.78846	34.4464	-0.665397	38.8186	3.12804
HOMA.BAY	MT.ELGON	67	288540	135033	1.59893	34.4464	-0.665397	34.598	0.926333
HOMA.BAY	MURANGA	59	288540	348304	2.52803	34.4464	-0.665397	36.9744	-0.677189
HOMA.BAY	MWINGI	65	288540	303828	3.88675	34.4464	-0.665397	38.3329	-0.709136
HOMA.BAY	NAIROBI	77369	288540	2143254	2.4988	34.4464	-0.665397	36.8657	-1.29067
HOMA.BAY	NAKURU	2791	288540	1187039	1.64461	34.4464	-0.665397	36.0784	-0.462135
HOMA.BAY	NANDI	3010	288540	578751	1.08263	34.4464	-0.665397	35.1142	0.186735
HOMA.BAY	NAROK	2836	288540	365750	1.39448	34.4464	-0.665397	35.7032	-1.26958
HOMA.BAY	NYAMIRA	20868	288540	498102	0.518679	34.4464	-0.665397	34.9644	-0.638876
HOMA.BAY	NYANDARUA	409	288540	479902	2.06504	34.4464	-0.665397	36.4824	-0.320307
HOMA.BAY	NYANDO	16606	288540	299930	0.747609	34.4464	-0.665397	35.0302	-0.198389
HOMA.BAY	NYERI	484	288540	661156	2.5306	34.4464	-0.665397	36.956	-0.340094
HOMA.BAY	RACHUONYO	600872	288540	307126	0.346906	34.4464	-0.665397	34.7049	-0.43405
HOMA.BAY	SAMBURU	109	288540	143547	3.32835	34.4464	-0.665397	37.118	1.31967
HOMA.BAY	SIAYA	5731	288540	480184	0.791285	34.4464	-0.665397	34.3066	0.113441
HOMA.BAY	SUBA	323860	288540	155666	0.252079	34.4464	-0.665397	34.209	-0.580633
HOMA.BAY	TAITA.TAVETA	319	288540	246671	4.84016	34.4464	-0.665397	38.4173	-3.4329
HOMA.BAY	TANA.RIVER	45	288540	180901	5.05426	34.4464	-0.665397	39.4208	-1.56032
HOMA.BAY	TESO	252	288540	181491	1.27951	34.4464	-0.665397	34.2763	0.602759
HOMA.BAY	THIKA	2400	288540	645713	2.59299	34.4464	-0.665397	37.0167	-1.00764
HOMA.BAY	TRANS.MARA	3117	288540	170591	0.667268	34.4464	-0.665397	34.8971	-1.15745
HOMA.BAY	TRANS.NZOIA	1086	288540	575662	1.79102	34.4464	-0.665397	34.9568	1.05136
HOMA.BAY	TURKANA	61	288540	450860	4.18658	34.4464	-0.665397	35.4079	3.40928
HOMA.BAY	UASIN.GISHU	5084	288540	622705	1.48363	34.4464	-0.665397	35.3197	0.533981
HOMA.BAY	VIHIGA	2636	288540	498883	0.793265	34.4464	-0.665397	34.7225	0.078268
HOMA.BAY	WAJIR	22	288540	319261	6.11203	34.4464	-0.665397	40.0347	1.81005
HOMA.BAY	WEST.POKOT	179	288540	308086	2.51932	34.4464	-0.665397	35.242	1.725
ISIOLO	BARINGO	384	100861	264978	2.58137	38.54	1.01281	35.9659	0.819193
ISIOLO	BOMET	116	100861	382794	3.67723	38.54	1.01281	35.3146	-0.753203
ISIOLO	BONDO	34	100861	238780	4.44025	38.54	1.01281	34.2529	-0.143303
ISIOLO	BUNGOMA	285	100861	876491	3.89464	38.54	1.01281	34.6606	0.668653
ISIOLO	BURET	97	100861	316882	3.67729	38.54	1.01281	35.2193	-0.566886
ISIOLO	BUSIA	125	100861	370608	4.41126	38.54	1.01281	34.1836	0.31926
ISIOLO	BUTERE.MUMIAS	53	100861	476928	4.09279	38.54	1.01281	34.5111	0.292453
ISIOLO	CENTRAL.KISII	221	100861	491786	4.0994	38.54	1.01281	34.8136	-0.695709
ISIOLO	EMBU	4005	100861	278196	1.75885	38.54	1.01281	37.5059	-0.409929
ISIOLO	GARISSA	2521	100861	392510	2.22432	38.54	1.01281	40.1828	-0.486791
ISIOLO	GUCHA	97	100861	460939	4.23247	38.54	1.01281	34.7371	-0.845089
ISIOLO	HOMA.BAY	49	100861	288540	4.42424	38.54	1.01281	34.4464	-0.665397
ISIOLO	KAJIADO	1577	100861	406054	3.53129	38.54	1.01281	36.9082	-2.11884
ISIOLO	KAKAMEGA	132	100861	603422	3.81502	38.54	1.01281	34.7845	0.341517
ISIOLO	KEIYO	126	100861	143865	3.01591	38.54	1.01281	35.57	0.4886
ISIOLO	KERICHO	417	100861	468493	3.44066	38.54	1.01281	35.3364	-0.242205
ISIOLO	KIAMBU	1795	100861	744010	2.79986	38.54	1.01281	36.688	-1.08702
ISIOLO	KILIFI	335	100861	544303	4.68821	38.54	1.01281	39.5704	-3.56077
ISIOLO	KIRINYAGA	2090	100861	457105	1.96153	38.54	1.01281	37.3191	-0.522448
ISIOLO	KISUMU	364	100861	504359	3.99587	38.54	1.01281	34.7023	-0.100313
ISIOLO	KITUI	368	100861	515422	2.88581	38.54	1.01281	38.4442	-1.87141
ISIOLO	KOIBATEK	220	100861	138163	2.82074	38.54	1.01281	35.8688	0.106578
ISIOLO	KURIA	48	100861	151887	4.55656	38.54	1.01281	34.5639	-1.21269
ISIOLO	KWALE	152	100861	496133	5.18893	38.54	1.01281	39.1511	-4.14001
ISIOLO	LAIKIPIA	17221	100861	322187	1.89725	38.54	1.01281	36.7715	0.325799
ISIOLO	LAMU	58	100861	72686	3.78009	38.54	1.01281	40.7689	-2.04024
ISIOLO	LUGARI	57	100861	215920	3.55966	38.54	1.01281	34.9943	0.697881
ISIOLO	MACHAKOS	2067	100861	906644	2.56563	38.54	1.01281	37.4064	-1.2888
ISIOLO	MAKUENI	512	100861	771545	3.26325	38.54	1.01281	37.8001	-2.16545
ISIOLO	MALINDI	136	100861	281552	4.13149	38.54	1.01281	39.7544	-2.93617
ISIOLO	MANDERA	1441	100861	250372	3.27369	38.54	1.01281	40.7382	3.43871
ISIOLO	MARAGUA	704	100861	387969	2.37929	38.54	1.01281	37.0388	-0.833106
ISIOLO	MARAKWET	25	100861	140629	3.03502	38.54	1.01281	35.5058	1.08337
ISIOLO	MARSABIT	17266	100861	121478	2.19104	38.54	1.01281	37.4785	2.92955
ISIOLO	MBEERE	1168	100861	170953	1.89401	38.54	1.01281	37.6674	-0.668215
ISIOLO	MERU.CENTRAL	465928	100861	498880	1.43023	38.54	1.01281	37.5127	0.0177113
ISIOLO	MERU.NORTH	390871	100861	604050	0.935103	38.54	1.01281	37.9497	0.287577
ISIOLO	MERU.SOUTH	4677	100861	205451	1.57544	38.54	1.01281	37.6567	-0.29172
ISIOLO	MIGORI	120	100861	514897	4.58441	38.54	1.01281	34.3933	-0.942113
ISIOLO	MOMBASA	1706	100861	665018	5.15225	38.54	1.01281	39.6545	-4.01746
ISIOLO	MOYALE	365	100861	53479	2.1335	38.54	1.01281	38.8186	3.12804
ISIOLO	MT.ELGON	12	100861	135033	3.94295	38.54	1.01281	34.598	0.926333
ISIOLO	MURANGA	943	100861	348304	2.30374	38.54	1.01281	36.9744	-0.677189
ISIOLO	MWINGI	966	100861	303828	1.73436	38.54	1.01281	38.3329	-0.709136
ISIOLO	NAIROBI	68808	100861	2143254	2.84768	38.54	1.01281	36.8657	-1.29067
ISIOLO	NAKURU	2624	100861	1187039	2.86966	38.54	1.01281	36.0784	-0.462135
ISIOLO	NANDI	231	100861	578751	3.52399	38.54	1.01281	35.1142	0.186735
ISIOLO	NAROK	281	100861	365750	3.64098	38.54	1.01281	35.7032	-1.26958
ISIOLO	NYAMIRA	168	100861	498102	3.93865	38.54	1.01281	34.9644	-0.638876
ISIOLO	NYANDARUA	1413	100861	479902	2.45172	38.54	1.01281	36.4824	-0.320307
ISIOLO	NYANDO	84	100861	299930	3.71291	38.54	1.01281	35.0302	-0.198389
ISIOLO	NYERI	12343	100861	661156	2.08312	38.54	1.01281	36.956	-0.340094
ISIOLO	RACHUONYO	87	100861	307126	4.09895	38.54	1.01281	34.7049	-0.43405
ISIOLO	SAMBURU	96302	100861	143547	1.45473	38.54	1.01281	37.118	1.31967
ISIOLO	SIAYA	102	100861	480184	4.32788	38.54	1.01281	34.3066	0.113441
ISIOLO	SUBA	22	100861	155666	4.61483	38.54	1.01281	34.209	-0.580633
ISIOLO	TAITA.TAVETA	206	100861	246671	4.4474	38.54	1.01281	38.4173	-3.4329
ISIOLO	TANA.RIVER	1132	100861	180901	2.71971	38.54	1.01281	39.4208	-1.56032
ISIOLO	TESO	62	100861	181491	4.28337	38.54	1.01281	34.2763	0.602759
ISIOLO	THIKA	7602	100861	645713	2.53035	38.54	1.01281	37.0167	-1.00764
ISIOLO	TRANS.MARA	53	100861	170591	4.24037	38.54	1.01281	34.8971	-1.15745
ISIOLO	TRANS.NZOIA	256	100861	575662	3.58341	38.54	1.01281	34.9568	1.05136
ISIOLO	TURKANA	131	100861	450860	3.94374	38.54	1.01281	35.4079	3.40928
ISIOLO	UASIN.GISHU	1216	100861	622705	3.2557	38.54	1.01281	35.3197	0.533981
ISIOLO	VIHIGA	85	100861	498883	3.93023	38.54	1.01281	34.7225	0.078268
ISIOLO	WAJIR	15352	100861	319261	1.69402	38.54	1.01281	40.0347	1.81005
ISIOLO	WEST.POKOT	77	100861	308086	3.37402	38.54	1.01281	35.242	1.725
KAJIADO	BARINGO	22664	406054	264978	3.08544	36.9082	-2.11884	35.9659	0.819193
KAJIADO	BOMET	33518	406054	382794	2.0987	36.9082	-2.11884	35.3146	-0.753203
KAJIADO	BONDO	2149	406054	238780	3.30959	36.9082	-2.11884	34.2529	-0.143303
KAJIADO	BUNGOMA	8516	406054	876491	3.58076	36.9082	-2.11884	34.6606	0.668653
KAJIADO	BURET	3355	406054	316882	2.29367	36.9082	-2.11884	35.2193	-0.566886
KAJIADO	BUSIA	4737	406054	370608	3.6562	36.9082	-2.11884	34.1836	0.31926
KAJIADO	BUTERE.MUMIAS	2973	406054	476928	3.40006	36.9082	-2.11884	34.5111	0.292453
KAJIADO	CENTRAL.KISII	12738	406054	491786	2.53232	36.9082	-2.11884	34.8136	-0.695709
KAJIADO	EMBU	12307	406054	278196	1.81042	36.9082	-2.11884	37.5059	-0.409929
KAJIADO	GARISSA	352	406054	392510	3.65877	36.9082	-2.11884	40.1828	-0.486791
KAJIADO	GUCHA	6035	406054	460939	2.51716	36.9082	-2.11884	34.7371	-0.845089
KAJIADO	HOMA.BAY	2709	406054	288540	2.85884	36.9082	-2.11884	34.4464	-0.665397
KAJIADO	ISIOLO	1899	406054	100861	3.53129	36.9082	-2.11884	38.54	1.01281
KAJIADO	KAKAMEGA	7190	406054	603422	3.25015	36.9082	-2.11884	34.7845	0.341517
KAJIADO	KEIYO	5345	406054	143865	2.93079	36.9082	-2.11884	35.57	0.4886
KAJIADO	KERICHO	7782	406054	468493	2.44792	36.9082	-2.11884	35.3364	-0.242205
KAJIADO	KIAMBU	469402	406054	744010	1.05505	36.9082	-2.11884	36.688	-1.08702
KAJIADO	KILIFI	6494	406054	544303	3.02762	36.9082	-2.11884	39.5704	-3.56077
KAJIADO	KIRINYAGA	18245	406054	457105	1.64843	36.9082	-2.11884	37.3191	-0.522448
KAJIADO	KISUMU	13605	406054	504359	2.99006	36.9082	-2.11884	34.7023	-0.100313
KAJIADO	KITUI	20173	406054	515422	1.5558	36.9082	-2.11884	38.4442	-1.87141
KAJIADO	KOIBATEK	3563	406054	138163	2.45618	36.9082	-2.11884	35.8688	0.106578
KAJIADO	KURIA	1130	406054	151887	2.51333	36.9082	-2.11884	34.5639	-1.21269
KAJIADO	KWALE	4427	406054	496133	3.01923	36.9082	-2.11884	39.1511	-4.14001
KAJIADO	LAIKIPIA	12115	406054	322187	2.44846	36.9082	-2.11884	36.7715	0.325799
KAJIADO	LAMU	418	406054	72686	3.8615	36.9082	-2.11884	40.7689	-2.04024
KAJIADO	LUGARI	1053	406054	215920	3.40543	36.9082	-2.11884	34.9943	0.697881
KAJIADO	MACHAKOS	996589	406054	906644	0.968075	36.9082	-2.11884	37.4064	-1.2888
KAJIADO	MAKUENI	696476	406054	771545	0.893117	36.9082	-2.11884	37.8001	-2.16545
KAJIADO	MALINDI	2617	406054	281552	2.96123	36.9082	-2.11884	39.7544	-2.93617
KAJIADO	MANDERA	379	406054	250372	6.74946	36.9082	-2.11884	40.7382	3.43871
KAJIADO	MARAGUA	23071	406054	387969	1.29235	36.9082	-2.11884	37.0388	-0.833106
KAJIADO	MARAKWET	657	406054	140629	3.49584	36.9082	-2.11884	35.5058	1.08337
KAJIADO	MARSABIT	704	406054	121478	5.0805	36.9082	-2.11884	37.4785	2.92955
KAJIADO	MBEERE	7292	406054	170953	1.63728	36.9082	-2.11884	37.6674	-0.668215
KAJIADO	MERU.CENTRAL	19604	406054	498880	2.22042	36.9082	-2.11884	37.5127	0.0177113
KAJIADO	MERU.NORTH	4249	406054	604050	2.62213	36.9082	-2.11884	37.9497	0.287577
KAJIADO	MERU.SOUTH	6399	406054	205451	1.97449	36.9082	-2.11884	37.6567	-0.29172
KAJIADO	MIGORI	4878	406054	514897	2.77658	36.9082	-2.11884	34.3933	-0.942113
KAJIADO	MOMBASA	47163	406054	665018	3.3387	36.9082	-2.11884	39.6545	-4.01746
KAJIADO	MOYALE	62	406054	53479	5.58385	36.9082	-2.11884	38.8186	3.12804
KAJIADO	MT.ELGON	416	406054	135033	3.82232	36.9082	-2.11884	34.598	0.926333
KAJIADO	MURANGA	18588	406054	348304	1.44317	36.9082	-2.11884	36.9744	-0.677189
KAJIADO	MWINGI	6666	406054	303828	2.00425	36.9082	-2.11884	38.3329	-0.709136
KAJIADO	NAIROBI	5109810	406054	2143254	0.82926	36.9082	-2.11884	36.8657	-1.29067
KAJIADO	NAKURU	39965	406054	1187039	1.8529	36.9082	-2.11884	36.0784	-0.462135
KAJIADO	NANDI	5985	406054	578751	2.92132	36.9082	-2.11884	35.1142	0.186735
KAJIADO	NAROK	19277	406054	365750	1.4742	36.9082	-2.11884	35.7032	-1.26958
KAJIADO	NYAMIRA	9004	406054	498102	2.44308	36.9082	-2.11884	34.9644	-0.638876
KAJIADO	NYANDARUA	47156	406054	479902	1.84825	36.9082	-2.11884	36.4824	-0.320307
KAJIADO	NYANDO	2732	406054	299930	2.68608	36.9082	-2.11884	35.0302	-0.198389
KAJIADO	NYERI	39748	406054	661156	1.77939	36.9082	-2.11884	36.956	-0.340094
KAJIADO	RACHUONYO	3045	406054	307126	2.77363	36.9082	-2.11884	34.7049	-0.43405
KAJIADO	SAMBURU	2350	406054	143547	3.4449	36.9082	-2.11884	37.118	1.31967
KAJIADO	SIAYA	6335	406054	480184	3.42803	36.9082	-2.11884	34.3066	0.113441
KAJIADO	SUBA	698	406054	155666	3.10673	36.9082	-2.11884	34.209	-0.580633
KAJIADO	TAITA.TAVETA	37012	406054	246671	2.00103	36.9082	-2.11884	38.4173	-3.4329
KAJIADO	TANA.RIVER	682	406054	180901	2.57393	36.9082	-2.11884	39.4208	-1.56032
KAJIADO	TESO	3175	406054	181491	3.78603	36.9082	-2.11884	34.2763	0.602759
KAJIADO	THIKA	148495	406054	645713	1.11648	36.9082	-2.11884	37.0167	-1.00764
KAJIADO	TRANS.MARA	1717	406054	170591	2.22908	36.9082	-2.11884	34.8971	-1.15745
KAJIADO	TRANS.NZOIA	8462	406054	575662	3.72265	36.9082	-2.11884	34.9568	1.05136
KAJIADO	TURKANA	2706	406054	450860	5.72809	36.9082	-2.11884	35.4079	3.40928
KAJIADO	UASIN.GISHU	30580	406054	622705	3.09205	36.9082	-2.11884	35.3197	0.533981
KAJIADO	VIHIGA	6322	406054	498883	3.09912	36.9082	-2.11884	34.7225	0.078268
KAJIADO	WAJIR	641	406054	319261	5.02107	36.9082	-2.11884	40.0347	1.81005
KAJIADO	WEST.POKOT	2745	406054	308086	4.18943	36.9082	-2.11884	35.242	1.725
KAKAMEGA	BARINGO	1983	603422	264978	1.27432	34.7845	0.341517	35.9659	0.819193
KAKAMEGA	BOMET	3177	603422	382794	1.21631	34.7845	0.341517	35.3146	-0.753203
KAKAMEGA	BONDO	6556	603422	238780	0.719478	34.7845	0.341517	34.2529	-0.143303
KAKAMEGA	BUNGOMA	976234	603422	876491	0.349813	34.7845	0.341517	34.6606	0.668653
KAKAMEGA	BURET	2347	603422	316882	1.0071	34.7845	0.341517	35.2193	-0.566886
KAKAMEGA	BUSIA	69805	603422	370608	0.601312	34.7845	0.341517	34.1836	0.31926
KAKAMEGA	BUTERE.MUMIAS	779109	603422	476928	0.277768	34.7845	0.341517	34.5111	0.292453
KAKAMEGA	CENTRAL.KISII	8853	603422	491786	1.03763	34.7845	0.341517	34.8136	-0.695709
KAKAMEGA	EMBU	556	603422	278196	2.82324	34.7845	0.341517	37.5059	-0.409929
KAKAMEGA	GARISSA	43	603422	392510	5.46148	34.7845	0.341517	40.1828	-0.486791
KAKAMEGA	GUCHA	2751	603422	460939	1.18755	34.7845	0.341517	34.7371	-0.845089
KAKAMEGA	HOMA.BAY	2448	603422	288540	1.06216	34.7845	0.341517	34.4464	-0.665397
KAKAMEGA	ISIOLO	106	603422	100861	3.81502	34.7845	0.341517	38.54	1.01281
KAKAMEGA	KAJIADO	5596	603422	406054	3.25015	34.7845	0.341517	36.9082	-2.11884
KAKAMEGA	KEIYO	2927	603422	143865	0.799152	34.7845	0.341517	35.57	0.4886
KAKAMEGA	KERICHO	14621	603422	468493	0.803321	34.7845	0.341517	35.3364	-0.242205
KAKAMEGA	KIAMBU	17848	603422	744010	2.37992	34.7845	0.341517	36.688	-1.08702
KAKAMEGA	KILIFI	703	603422	544303	6.17517	34.7845	0.341517	39.5704	-3.56077
KAKAMEGA	KIRINYAGA	483	603422	457105	2.6778	34.7845	0.341517	37.3191	-0.522448
KAKAMEGA	KISUMU	174138	603422	504359	0.449411	34.7845	0.341517	34.7023	-0.100313
KAKAMEGA	KITUI	283	603422	515422	4.27673	34.7845	0.341517	38.4442	-1.87141
KAKAMEGA	KOIBATEK	1832	603422	138163	1.10946	34.7845	0.341517	35.8688	0.106578
KAKAMEGA	KURIA	963	603422	151887	1.56978	34.7845	0.341517	34.5639	-1.21269
KAKAMEGA	KWALE	559	603422	496133	6.2571	34.7845	0.341517	39.1511	-4.14001
KAKAMEGA	LAIKIPIA	1735	603422	322187	1.98706	34.7845	0.341517	36.7715	0.325799
KAKAMEGA	LAMU	65	603422	72686	6.44095	34.7845	0.341517	40.7689	-2.04024
KAKAMEGA	LUGARI	28605	603422	215920	0.413535	34.7845	0.341517	34.9943	0.697881
KAKAMEGA	MACHAKOS	3641	603422	906644	3.08744	34.7845	0.341517	37.4064	-1.2888
KAKAMEGA	MAKUENI	1591	603422	771545	3.92157	34.7845	0.341517	37.8001	-2.16545
KAKAMEGA	MALINDI	221	603422	281552	5.95341	34.7845	0.341517	39.7544	-2.93617
KAKAMEGA	MANDERA	46	603422	250372	6.71112	34.7845	0.341517	40.7382	3.43871
KAKAMEGA	MARAGUA	439	603422	387969	2.54197	34.7845	0.341517	37.0388	-0.833106
KAKAMEGA	MARAKWET	1005	603422	140629	1.03471	34.7845	0.341517	35.5058	1.08337
KAKAMEGA	MARSABIT	45	603422	121478	3.73571	34.7845	0.341517	37.4785	2.92955
KAKAMEGA	MBEERE	334	603422	170953	3.05461	34.7845	0.341517	37.6674	-0.668215
KAKAMEGA	MERU.CENTRAL	1041	603422	498880	2.74735	34.7845	0.341517	37.5127	0.0177113
KAKAMEGA	MERU.NORTH	298	603422	604050	3.16566	34.7845	0.341517	37.9497	0.287577
KAKAMEGA	MERU.SOUTH	160	603422	205451	2.94118	34.7845	0.341517	37.6567	-0.29172
KAKAMEGA	MIGORI	4774	603422	514897	1.34192	34.7845	0.341517	34.3933	-0.942113
KAKAMEGA	MOMBASA	9543	603422	665018	6.53587	34.7845	0.341517	39.6545	-4.01746
KAKAMEGA	MT.ELGON	7769	603422	135033	0.613834	34.7845	0.341517	34.598	0.926333
KAKAMEGA	MURANGA	332	603422	348304	2.41525	34.7845	0.341517	36.9744	-0.677189
KAKAMEGA	MWINGI	129	603422	303828	3.70068	34.7845	0.341517	38.3329	-0.709136
KAKAMEGA	NAIROBI	216818	603422	2143254	2.64489	34.7845	0.341517	36.8657	-1.29067
KAKAMEGA	NAKURU	10394	603422	1187039	1.52317	34.7845	0.341517	36.0784	-0.462135
KAKAMEGA	NANDI	415138	603422	578751	0.364225	34.7845	0.341517	35.1142	0.186735
KAKAMEGA	NAROK	1223	603422	365750	1.85463	34.7845	0.341517	35.7032	-1.26958
KAKAMEGA	NYAMIRA	5242	603422	498102	0.996762	34.7845	0.341517	34.9644	-0.638876
KAKAMEGA	NYANDARUA	2382	603422	479902	1.82233	34.7845	0.341517	36.4824	-0.320307
KAKAMEGA	NYANDO	7811	603422	299930	0.593184	34.7845	0.341517	35.0302	-0.198389
KAKAMEGA	NYERI	2336	603422	661156	2.27596	34.7845	0.341517	36.956	-0.340094
KAKAMEGA	RACHUONYO	4974	603422	307126	0.779641	34.7845	0.341517	34.7049	-0.43405
KAKAMEGA	SAMBURU	200	603422	143547	2.53022	34.7845	0.341517	37.118	1.31967
KAKAMEGA	SIAYA	48385	603422	480184	0.529535	34.7845	0.341517	34.3066	0.113441
KAKAMEGA	SUBA	1404	603422	155666	1.087	34.7845	0.341517	34.209	-0.580633
KAKAMEGA	TAITA.TAVETA	679	603422	246671	5.23865	34.7845	0.341517	38.4173	-3.4329
KAKAMEGA	TANA.RIVER	74	603422	180901	5.01121	34.7845	0.341517	39.4208	-1.56032
KAKAMEGA	TESO	16321	603422	181491	0.571415	34.7845	0.341517	34.2763	0.602759
KAKAMEGA	THIKA	7684	603422	645713	2.60824	34.7845	0.341517	37.0167	-1.00764
KAKAMEGA	TRANS.MARA	657	603422	170591	1.50319	34.7845	0.341517	34.8971	-1.15745
KAKAMEGA	TRANS.NZOIA	60227	603422	575662	0.730455	34.7845	0.341517	34.9568	1.05136
KAKAMEGA	TURKANA	1222	603422	450860	3.13046	34.7845	0.341517	35.4079	3.40928
KAKAMEGA	UASIN.GISHU	267979	603422	622705	0.568754	34.7845	0.341517	35.3197	0.533981
KAKAMEGA	VIHIGA	955535	603422	498883	0.270452	34.7845	0.341517	34.7225	0.078268
KAKAMEGA	WAJIR	48	603422	319261	5.45171	34.7845	0.341517	40.0347	1.81005
KAKAMEGA	WEST.POKOT	3849	603422	308086	1.45717	34.7845	0.341517	35.242	1.725
KEIYO	BARINGO	604854	143865	264978	0.515779	35.57	0.4886	35.9659	0.819193
KEIYO	BOMET	12554	143865	382794	1.26779	35.57	0.4886	35.3146	-0.753203
KEIYO	BONDO	421	143865	238780	1.46084	35.57	0.4886	34.2529	-0.143303
KEIYO	BUNGOMA	7150	143865	876491	0.927053	35.57	0.4886	34.6606	0.668653
KEIYO	BURET	975	143865	316882	1.11222	35.57	0.4886	35.2193	-0.566886
KEIYO	BUSIA	785	143865	370608	1.3967	35.57	0.4886	34.1836	0.31926
KEIYO	BUTERE.MUMIAS	562	143865	476928	1.07691	35.57	0.4886	34.5111	0.292453
KEIYO	CENTRAL.KISII	895	143865	491786	1.40525	35.57	0.4886	34.8136	-0.695709
KEIYO	EMBU	135	143865	278196	2.13426	35.57	0.4886	37.5059	-0.409929
KEIYO	GARISSA	17	143865	392510	4.7148	35.57	0.4886	40.1828	-0.486791
KEIYO	GUCHA	301	143865	460939	1.5724	35.57	0.4886	34.7371	-0.845089
KEIYO	HOMA.BAY	237	143865	288540	1.61065	35.57	0.4886	34.4464	-0.665397
KEIYO	ISIOLO	133	143865	100861	3.01591	35.57	0.4886	38.54	1.01281
KEIYO	KAJIADO	5202	143865	406054	2.93079	35.57	0.4886	36.9082	-2.11884
KEIYO	KAKAMEGA	2925	143865	603422	0.799152	35.57	0.4886	34.7845	0.341517
KEIYO	KERICHO	15559	143865	468493	0.767232	35.57	0.4886	35.3364	-0.242205
KEIYO	KIAMBU	3627	143865	744010	1.93197	35.57	0.4886	36.688	-1.08702
KEIYO	KILIFI	339	143865	544303	5.69215	35.57	0.4886	39.5704	-3.56077
KEIYO	KIRINYAGA	174	143865	457105	2.02029	35.57	0.4886	37.3191	-0.522448
KEIYO	KISUMU	4726	143865	504359	1.04868	35.57	0.4886	34.7023	-0.100313
KEIYO	KITUI	134	143865	515422	3.71896	35.57	0.4886	38.4442	-1.87141
KEIYO	KOIBATEK	145371	143865	138163	0.484997	35.57	0.4886	35.8688	0.106578
KEIYO	KURIA	120	143865	151887	1.97652	35.57	0.4886	34.5639	-1.21269
KEIYO	KWALE	170	143865	496133	5.85221	35.57	0.4886	39.1511	-4.14001
KEIYO	LAIKIPIA	1953	143865	322187	1.21248	35.57	0.4886	36.7715	0.325799
KEIYO	LAMU	21	143865	72686	5.78131	35.57	0.4886	40.7689	-2.04024
KEIYO	LUGARI	6120	143865	215920	0.612559	35.57	0.4886	34.9943	0.697881
KEIYO	MACHAKOS	1289	143865	906644	2.55568	35.57	0.4886	37.4064	-1.2888
KEIYO	MAKUENI	1012	143865	771545	3.4666	35.57	0.4886	37.8001	-2.16545
KEIYO	MALINDI	94	143865	281552	5.40724	35.57	0.4886	39.7544	-2.93617
KEIYO	MANDERA	16	143865	250372	5.95092	35.57	0.4886	40.7382	3.43871
KEIYO	MARAGUA	120	143865	387969	1.97593	35.57	0.4886	37.0388	-0.833106
KEIYO	MARAKWET	115712	143865	140629	0.598225	35.57	0.4886	35.5058	1.08337
KEIYO	MARSABIT	22	143865	121478	3.09849	35.57	0.4886	37.4785	2.92955
KEIYO	MBEERE	53	143865	170953	2.39527	35.57	0.4886	37.6674	-0.668215
KEIYO	MERU.CENTRAL	452	143865	498880	1.99895	35.57	0.4886	37.5127	0.0177113
KEIYO	MERU.NORTH	186	143865	604050	2.38818	35.57	0.4886	37.9497	0.287577
KEIYO	MERU.SOUTH	35	143865	205451	2.22783	35.57	0.4886	37.6567	-0.29172
KEIYO	MIGORI	432	143865	514897	1.85245	35.57	0.4886	34.3933	-0.942113
KEIYO	MOMBASA	3547	143865	665018	6.08175	35.57	0.4886	39.6545	-4.01746
KEIYO	MT.ELGON	490	143865	135033	1.06602	35.57	0.4886	34.598	0.926333
KEIYO	MURANGA	94	143865	348304	1.82521	35.57	0.4886	36.9744	-0.677189
KEIYO	MWINGI	68	143865	303828	3.01134	35.57	0.4886	38.3329	-0.709136
KEIYO	NAIROBI	33147	143865	2143254	2.20105	35.57	0.4886	36.8657	-1.29067
KEIYO	NAKURU	8737	143865	1187039	1.07813	35.57	0.4886	36.0784	-0.462135
KEIYO	NANDI	38137	143865	578751	0.546696	35.57	0.4886	35.1142	0.186735
KEIYO	NAROK	1102	143865	365750	1.76322	35.57	0.4886	35.7032	-1.26958
KEIYO	NYAMIRA	625	143865	498102	1.27983	35.57	0.4886	34.9644	-0.638876
KEIYO	NYANDARUA	1758	143865	479902	1.21935	35.57	0.4886	36.4824	-0.320307
KEIYO	NYANDO	2037	143865	299930	0.873692	35.57	0.4886	35.0302	-0.198389
KEIYO	NYERI	1056	143865	661156	1.61485	35.57	0.4886	36.956	-0.340094
KEIYO	RACHUONYO	504	143865	307126	1.26479	35.57	0.4886	34.7049	-0.43405
KEIYO	SAMBURU	755	143865	143547	1.75698	35.57	0.4886	37.118	1.31967
KEIYO	SIAYA	798	143865	480184	1.31792	35.57	0.4886	34.3066	0.113441
KEIYO	SUBA	66	143865	155666	1.73077	35.57	0.4886	34.209	-0.580633
KEIYO	TAITA.TAVETA	25462	143865	246671	4.84616	35.57	0.4886	38.4173	-3.4329
KEIYO	TANA.RIVER	28	143865	180901	4.36196	35.57	0.4886	39.4208	-1.56032
KEIYO	TESO	1020	143865	181491	1.29873	35.57	0.4886	34.2763	0.602759
KEIYO	THIKA	1337	143865	645713	2.08127	35.57	0.4886	37.0167	-1.00764
KEIYO	TRANS.MARA	231	143865	170591	1.77828	35.57	0.4886	34.8971	-1.15745
KEIYO	TRANS.NZOIA	26690	143865	575662	0.832294	35.57	0.4886	34.9568	1.05136
KEIYO	TURKANA	550	143865	450860	2.92517	35.57	0.4886	35.4079	3.40928
KEIYO	UASIN.GISHU	1592039	143865	622705	0.254381	35.57	0.4886	35.3197	0.533981
KEIYO	VIHIGA	1717	143865	498883	0.94161	35.57	0.4886	34.7225	0.078268
KEIYO	WAJIR	24	143865	319261	4.65615	35.57	0.4886	40.0347	1.81005
KEIYO	WEST.POKOT	1802	143865	308086	1.27917	35.57	0.4886	35.242	1.725
KERICHO	BARINGO	7927	468493	264978	1.23403	35.3364	-0.242205	35.9659	0.819193
KERICHO	BOMET	181900	468493	382794	0.511463	35.3364	-0.242205	35.3146	-0.753203
KERICHO	BONDO	6496	468493	238780	1.088	35.3364	-0.242205	34.2529	-0.143303
KERICHO	BUNGOMA	8563	468493	876491	1.13418	35.3364	-0.242205	34.6606	0.668653
KERICHO	BURET	1418165	468493	316882	0.345152	35.3364	-0.242205	35.2193	-0.566886
KERICHO	BUSIA	10083	468493	370608	1.28226	35.3364	-0.242205	34.1836	0.31926
KERICHO	BUTERE.MUMIAS	6364	468493	476928	0.983351	35.3364	-0.242205	34.5111	0.292453
KERICHO	CENTRAL.KISII	60118	468493	491786	0.692088	35.3364	-0.242205	34.8136	-0.695709
KERICHO	EMBU	654	468493	278196	2.17597	35.3364	-0.242205	37.5059	-0.409929
KERICHO	GARISSA	66	468493	392510	4.85257	35.3364	-0.242205	40.1828	-0.486791
KERICHO	GUCHA	13053	468493	460939	0.850076	35.3364	-0.242205	34.7371	-0.845089
KERICHO	HOMA.BAY	8391	468493	288540	0.985491	35.3364	-0.242205	34.4464	-0.665397
KERICHO	ISIOLO	423	468493	100861	3.44066	35.3364	-0.242205	38.54	1.01281
KERICHO	KAJIADO	6830	468493	406054	2.44792	35.3364	-0.242205	36.9082	-2.11884
KERICHO	KAKAMEGA	14732	468493	603422	0.803321	35.3364	-0.242205	34.7845	0.341517
KERICHO	KEIYO	15530	468493	143865	0.767232	35.3364	-0.242205	35.57	0.4886
KERICHO	KIAMBU	29832	468493	744010	1.59391	35.3364	-0.242205	36.688	-1.08702
KERICHO	KILIFI	801	468493	544303	5.37956	35.3364	-0.242205	39.5704	-3.56077
KERICHO	KIRINYAGA	987	468493	457105	2.00241	35.3364	-0.242205	37.3191	-0.522448
KERICHO	KISUMU	169547	468493	504359	0.649782	35.3364	-0.242205	34.7023	-0.100313
KERICHO	KITUI	383	468493	515422	3.50895	35.3364	-0.242205	38.4442	-1.87141
KERICHO	KOIBATEK	53645	468493	138163	0.636474	35.3364	-0.242205	35.8688	0.106578
KERICHO	KURIA	3427	468493	151887	1.2404	35.3364	-0.242205	34.5639	-1.21269
KERICHO	KWALE	491	468493	496133	5.45388	35.3364	-0.242205	39.1511	-4.14001
KERICHO	LAIKIPIA	8978	468493	322187	1.54342	35.3364	-0.242205	36.7715	0.325799
KERICHO	LAMU	50	468493	72686	5.72232	35.3364	-0.242205	40.7689	-2.04024
KERICHO	LUGARI	1607	468493	215920	1.0004	35.3364	-0.242205	34.9943	0.697881
KERICHO	MACHAKOS	6905	468493	906644	2.31954	35.3364	-0.242205	37.4064	-1.2888
KERICHO	MAKUENI	3713	468493	771545	3.12549	35.3364	-0.242205	37.8001	-2.16545
KERICHO	MALINDI	241	468493	281552	5.17457	35.3364	-0.242205	39.7544	-2.93617
KERICHO	MANDERA	72	468493	250372	6.53671	35.3364	-0.242205	40.7382	3.43871
KERICHO	MARAGUA	774	468493	387969	1.80203	35.3364	-0.242205	37.0388	-0.833106
KERICHO	MARAKWET	989	468493	140629	1.33636	35.3364	-0.242205	35.5058	1.08337
KERICHO	MARSABIT	122	468493	121478	3.82735	35.3364	-0.242205	37.4785	2.92955
KERICHO	MBEERE	386	468493	170953	2.36961	35.3364	-0.242205	37.6674	-0.668215
KERICHO	MERU.CENTRAL	2413	468493	498880	2.19177	35.3364	-0.242205	37.5127	0.0177113
KERICHO	MERU.NORTH	624	468493	604050	2.66646	35.3364	-0.242205	37.9497	0.287577
KERICHO	MERU.SOUTH	355	468493	205451	2.32083	35.3364	-0.242205	37.6567	-0.29172
KERICHO	MIGORI	14153	468493	514897	1.17444	35.3364	-0.242205	34.3933	-0.942113
KERICHO	MOMBASA	8852	468493	665018	5.73572	35.3364	-0.242205	39.6545	-4.01746
KERICHO	MOYALE	3	468493	53479	4.84606	35.3364	-0.242205	38.8186	3.12804
KERICHO	MT.ELGON	572	468493	135033	1.38229	35.3364	-0.242205	34.598	0.926333
KERICHO	MURANGA	718	468493	348304	1.69477	35.3364	-0.242205	36.9744	-0.677189
KERICHO	MWINGI	232	468493	303828	3.03266	35.3364	-0.242205	38.3329	-0.709136
KERICHO	NAIROBI	193799	468493	2143254	1.85419	35.3364	-0.242205	36.8657	-1.29067
KERICHO	NAKURU	219793	468493	1187039	0.773908	35.3364	-0.242205	36.0784	-0.462135
KERICHO	NANDI	175001	468493	578751	0.483076	35.3364	-0.242205	35.1142	0.186735
KERICHO	NAROK	30648	468493	365750	1.09089	35.3364	-0.242205	35.7032	-1.26958
KERICHO	NYAMIRA	597238	468493	498102	0.543812	35.3364	-0.242205	34.9644	-0.638876
KERICHO	NYANDARUA	13824	468493	479902	1.14866	35.3364	-0.242205	36.4824	-0.320307
KERICHO	NYANDO	1055797	468493	299930	0.309319	35.3364	-0.242205	35.0302	-0.198389
KERICHO	NYERI	6092	468493	661156	1.62256	35.3364	-0.242205	36.956	-0.340094
KERICHO	RACHUONYO	38421	468493	307126	0.659998	35.3364	-0.242205	34.7049	-0.43405
KERICHO	SAMBURU	966	468493	143547	2.36929	35.3364	-0.242205	37.118	1.31967
KERICHO	SIAYA	15179	468493	480184	1.08948	35.3364	-0.242205	34.3066	0.113441
KERICHO	SUBA	2119	468493	155666	1.1771	35.3364	-0.242205	34.209	-0.580633
KERICHO	TAITA.TAVETA	981	468493	246671	4.43537	35.3364	-0.242205	38.4173	-3.4329
KERICHO	TANA.RIVER	98	468493	180901	4.29182	35.3364	-0.242205	39.4208	-1.56032
KERICHO	TESO	2974	468493	181491	1.35565	35.3364	-0.242205	34.2763	0.602759
KERICHO	THIKA	9399	468493	645713	1.84643	35.3364	-0.242205	37.0167	-1.00764
KERICHO	TRANS.MARA	5136	468493	170591	1.01521	35.3364	-0.242205	34.8971	-1.15745
KERICHO	TRANS.NZOIA	9634	468493	575662	1.34811	35.3364	-0.242205	34.9568	1.05136
KERICHO	TURKANA	712	468493	450860	3.65218	35.3364	-0.242205	35.4079	3.40928
KERICHO	UASIN.GISHU	184493	468493	622705	0.776366	35.3364	-0.242205	35.3197	0.533981
KERICHO	VIHIGA	17166	468493	498883	0.692514	35.3364	-0.242205	34.7225	0.078268
KERICHO	WAJIR	81	468493	319261	5.12697	35.3364	-0.242205	40.0347	1.81005
KERICHO	WEST.POKOT	1499	468493	308086	1.96947	35.3364	-0.242205	35.242	1.725
KIAMBU	BARINGO	6600	744010	264978	2.0384	36.688	-1.08702	35.9659	0.819193
KIAMBU	BOMET	25452	744010	382794	1.41339	36.688	-1.08702	35.3146	-0.753203
KIAMBU	BONDO	3869	744010	238780	2.61157	36.688	-1.08702	34.2529	-0.143303
KIAMBU	BUNGOMA	27907	744010	876491	2.68193	36.688	-1.08702	34.6606	0.668653
KIAMBU	BURET	12068	744010	316882	1.55808	36.688	-1.08702	35.2193	-0.566886
KIAMBU	BUSIA	15348	744010	370608	2.87222	36.688	-1.08702	34.1836	0.31926
KIAMBU	BUTERE.MUMIAS	6462	744010	476928	2.57718	36.688	-1.08702	34.5111	0.292453
KIAMBU	CENTRAL.KISII	42493	744010	491786	1.91481	36.688	-1.08702	34.8136	-0.695709
KIAMBU	EMBU	25463	744010	278196	1.0618	36.688	-1.08702	37.5059	-0.409929
KIAMBU	GARISSA	742	744010	392510	3.54597	36.688	-1.08702	40.1828	-0.486791
KIAMBU	GUCHA	17631	744010	460939	1.96584	36.688	-1.08702	34.7371	-0.845089
KIAMBU	HOMA.BAY	7283	744010	288540	2.28091	36.688	-1.08702	34.4464	-0.665397
KIAMBU	ISIOLO	1973	744010	100861	2.79986	36.688	-1.08702	38.54	1.01281
KIAMBU	KAJIADO	466829	744010	406054	1.05505	36.688	-1.08702	36.9082	-2.11884
KIAMBU	KAKAMEGA	17027	744010	603422	2.37992	36.688	-1.08702	34.7845	0.341517
KIAMBU	KEIYO	3663	744010	143865	1.93197	36.688	-1.08702	35.57	0.4886
KIAMBU	KERICHO	30128	744010	468493	1.59391	36.688	-1.08702	35.3364	-0.242205
KIAMBU	KILIFI	9051	744010	544303	3.79838	36.688	-1.08702	39.5704	-3.56077
KIAMBU	KIRINYAGA	40681	744010	457105	0.846776	36.688	-1.08702	37.3191	-0.522448
KIAMBU	KISUMU	36187	744010	504359	2.21734	36.688	-1.08702	34.7023	-0.100313
KIAMBU	KITUI	13418	744010	515422	1.92341	36.688	-1.08702	38.4442	-1.87141
KIAMBU	KOIBATEK	8263	744010	138163	1.44768	36.688	-1.08702	35.8688	0.106578
KIAMBU	KURIA	6708	744010	151887	2.12781	36.688	-1.08702	34.5639	-1.21269
KIAMBU	KWALE	4167	744010	496133	3.9227	36.688	-1.08702	39.1511	-4.14001
KIAMBU	LAIKIPIA	45790	744010	322187	1.41528	36.688	-1.08702	36.7715	0.325799
KIAMBU	LAMU	463	744010	72686	4.19075	36.688	-1.08702	40.7689	-2.04024
KIAMBU	LUGARI	3078	744010	215920	2.46059	36.688	-1.08702	34.9943	0.697881
KIAMBU	MACHAKOS	134808	744010	906644	0.7462	36.688	-1.08702	37.4064	-1.2888
KIAMBU	MAKUENI	46163	744010	771545	1.54912	36.688	-1.08702	37.8001	-2.16545
KIAMBU	MALINDI	2412	744010	281552	3.5808	36.688	-1.08702	39.7544	-2.93617
KIAMBU	MANDERA	334	744010	250372	6.07341	36.688	-1.08702	40.7382	3.43871
KIAMBU	MARAGUA	56124	744010	387969	0.433051	36.688	-1.08702	37.0388	-0.833106
KIAMBU	MARAKWET	994	744010	140629	2.47148	36.688	-1.08702	35.5058	1.08337
KIAMBU	MARSABIT	549	744010	121478	4.09362	36.688	-1.08702	37.4785	2.92955
KIAMBU	MBEERE	13842	744010	170953	1.06519	36.688	-1.08702	37.6674	-0.668215
KIAMBU	MERU.CENTRAL	28663	744010	498880	1.37861	36.688	-1.08702	37.5127	0.0177113
KIAMBU	MERU.NORTH	6400	744010	604050	1.86585	36.688	-1.08702	37.9497	0.287577
KIAMBU	MERU.SOUTH	10406	744010	205451	1.25335	36.688	-1.08702	37.6567	-0.29172
KIAMBU	MIGORI	18145	744010	514897	2.29927	36.688	-1.08702	34.3933	-0.942113
KIAMBU	MOMBASA	76934	744010	665018	4.16984	36.688	-1.08702	39.6545	-4.01746
KIAMBU	MOYALE	42	744010	53479	4.72294	36.688	-1.08702	38.8186	3.12804
KIAMBU	MT.ELGON	779	744010	135033	2.90201	36.688	-1.08702	34.598	0.926333
KIAMBU	MURANGA	43500	744010	348304	0.499986	36.688	-1.08702	36.9744	-0.677189
KIAMBU	MWINGI	8850	744010	303828	1.68775	36.688	-1.08702	38.3329	-0.709136
KIAMBU	NAIROBI	10731608	744010	2143254	0.270279	36.688	-1.08702	36.8657	-1.29067
KIAMBU	NAKURU	592675	744010	1187039	0.87298	36.688	-1.08702	36.0784	-0.462135
KIAMBU	NANDI	14222	744010	578751	2.02467	36.688	-1.08702	35.1142	0.186735
KIAMBU	NAROK	216381	744010	365750	1.00158	36.688	-1.08702	35.7032	-1.26958
KIAMBU	NYAMIRA	24402	744010	498102	1.78091	36.688	-1.08702	34.9644	-0.638876
KIAMBU	NYANDARUA	216334	744010	479902	0.793801	36.688	-1.08702	36.4824	-0.320307
KIAMBU	NYANDO	7295	744010	299930	1.88095	36.688	-1.08702	35.0302	-0.198389
KIAMBU	NYERI	83014	744010	661156	0.793551	36.688	-1.08702	36.956	-0.340094
KIAMBU	RACHUONYO	7761	744010	307126	2.08784	36.688	-1.08702	34.7049	-0.43405
KIAMBU	SAMBURU	3691	744010	143547	2.4448	36.688	-1.08702	37.118	1.31967
KIAMBU	SIAYA	12977	744010	480184	2.66687	36.688	-1.08702	34.3066	0.113441
KIAMBU	SUBA	2351	744010	155666	2.53019	36.688	-1.08702	34.209	-0.580633
KIAMBU	TAITA.TAVETA	6821	744010	246671	2.91438	36.688	-1.08702	38.4173	-3.4329
KIAMBU	TANA.RIVER	1055	744010	180901	2.77348	36.688	-1.08702	39.4208	-1.56032
KIAMBU	TESO	19058	744010	181491	2.94477	36.688	-1.08702	34.2763	0.602759
KIAMBU	THIKA	1741614	744010	645713	0.338149	36.688	-1.08702	37.0167	-1.00764
KIAMBU	TRANS.MARA	5132	744010	170591	1.79228	36.688	-1.08702	34.8971	-1.15745
KIAMBU	TRANS.NZOIA	22996	744010	575662	2.75131	36.688	-1.08702	34.9568	1.05136
KIAMBU	TURKANA	3173	744010	450860	4.67497	36.688	-1.08702	35.4079	3.40928
KIAMBU	UASIN.GISHU	75708	744010	622705	2.12129	36.688	-1.08702	35.3197	0.533981
KIAMBU	VIHIGA	13602	744010	498883	2.28497	36.688	-1.08702	34.7225	0.078268
KIAMBU	WAJIR	601	744010	319261	4.42645	36.688	-1.08702	40.0347	1.81005
KIAMBU	WEST.POKOT	3104	744010	308086	3.16202	36.688	-1.08702	35.242	1.725
KILIFI	BARINGO	221	544303	264978	5.67243	39.5704	-3.56077	35.9659	0.819193
KILIFI	BOMET	590	544303	382794	5.09846	39.5704	-3.56077	35.3146	-0.753203
KILIFI	BONDO	210	544303	238780	6.32099	39.5704	-3.56077	34.2529	-0.143303
KILIFI	BUNGOMA	1255	544303	876491	6.48029	39.5704	-3.56077	34.6606	0.668653
KILIFI	BURET	237	544303	316882	5.28161	39.5704	-3.56077	35.2193	-0.566886
KILIFI	BUSIA	756	544303	370608	6.63869	39.5704	-3.56077	34.1836	0.31926
KILIFI	BUTERE.MUMIAS	348	544303	476928	6.35955	39.5704	-3.56077	34.5111	0.292453
KILIFI	CENTRAL.KISII	942	544303	491786	5.55299	39.5704	-3.56077	34.8136	-0.695709
KILIFI	EMBU	1075	544303	278196	3.76696	39.5704	-3.56077	37.5059	-0.409929
KILIFI	GARISSA	499	544303	392510	3.13439	39.5704	-3.56077	40.1828	-0.486791
KILIFI	GUCHA	292	544303	460939	5.54398	39.5704	-3.56077	34.7371	-0.845089
KILIFI	HOMA.BAY	415	544303	288540	5.88545	39.5704	-3.56077	34.4464	-0.665397
KILIFI	ISIOLO	338	544303	100861	4.68821	39.5704	-3.56077	38.54	1.01281
KILIFI	KAJIADO	6141	544303	406054	3.02762	39.5704	-3.56077	36.9082	-2.11884
KILIFI	KAKAMEGA	937	544303	603422	6.17517	39.5704	-3.56077	34.7845	0.341517
KILIFI	KEIYO	315	544303	143865	5.69215	39.5704	-3.56077	35.57	0.4886
KILIFI	KERICHO	836	544303	468493	5.37956	39.5704	-3.56077	35.3364	-0.242205
KILIFI	KIAMBU	6053	544303	744010	3.79838	39.5704	-3.56077	36.688	-1.08702
KILIFI	KIRINYAGA	877	544303	457105	3.7815	39.5704	-3.56077	37.3191	-0.522448
KILIFI	KISUMU	2532	544303	504359	5.9727	39.5704	-3.56077	34.7023	-0.100313
KILIFI	KITUI	4590	544303	515422	2.03034	39.5704	-3.56077	38.4442	-1.87141
KILIFI	KOIBATEK	188	544303	138163	5.21069	39.5704	-3.56077	35.8688	0.106578
KILIFI	KURIA	131	544303	151887	5.52979	39.5704	-3.56077	34.5639	-1.21269
KILIFI	KWALE	363063	544303	496133	0.715074	39.5704	-3.56077	39.1511	-4.14001
KILIFI	LAIKIPIA	635	544303	322187	4.78949	39.5704	-3.56077	36.7715	0.325799
KILIFI	LAMU	9992	544303	72686	1.93608	39.5704	-3.56077	40.7689	-2.04024
KILIFI	LUGARI	116	544303	215920	6.25114	39.5704	-3.56077	34.9943	0.697881
KILIFI	MACHAKOS	15490	544303	906644	3.13763	39.5704	-3.56077	37.4064	-1.2888
KILIFI	MAKUENI	28232	544303	771545	2.25408	39.5704	-3.56077	37.8001	-2.16545
KILIFI	MALINDI	386964	544303	281552	0.651138	39.5704	-3.56077	39.7544	-2.93617
KILIFI	MANDERA	182	544303	250372	7.09623	39.5704	-3.56077	40.7382	3.43871
KILIFI	MARAGUA	594	544303	387969	3.72144	39.5704	-3.56077	37.0388	-0.833106
KILIFI	MARAKWET	35	544303	140629	6.17163	39.5704	-3.56077	35.5058	1.08337
KILIFI	MARSABIT	47	544303	121478	6.81911	39.5704	-3.56077	37.4785	2.92955
KILIFI	MBEERE	455	544303	170953	3.46241	39.5704	-3.56077	37.6674	-0.668215
KILIFI	MERU.CENTRAL	2073	544303	498880	4.12791	39.5704	-3.56077	37.5127	0.0177113
KILIFI	MERU.NORTH	787	544303	604050	4.1757	39.5704	-3.56077	37.9497	0.287577
KILIFI	MERU.SOUTH	698	544303	205451	3.788	39.5704	-3.56077	37.6567	-0.29172
KILIFI	MIGORI	705	544303	514897	5.8017	39.5704	-3.56077	34.3933	-0.942113
KILIFI	MOMBASA	2409366	544303	665018	0.464369	39.5704	-3.56077	39.6545	-4.01746
KILIFI	MOYALE	4	544303	53479	6.73093	39.5704	-3.56077	38.8186	3.12804
KILIFI	MT.ELGON	59	544303	135033	6.69768	39.5704	-3.56077	34.598	0.926333
KILIFI	MURANGA	446	544303	348304	3.87998	39.5704	-3.56077	36.9744	-0.677189
KILIFI	MWINGI	723	544303	303828	3.10857	39.5704	-3.56077	38.3329	-0.709136
KILIFI	NAIROBI	93669	544303	2143254	3.53111	39.5704	-3.56077	36.8657	-1.29067
KILIFI	NAKURU	1824	544303	1187039	4.66858	39.5704	-3.56077	36.0784	-0.462135
KILIFI	NANDI	467	544303	578751	5.8225	39.5704	-3.56077	35.1142	0.186735
KILIFI	NAROK	544	544303	365750	4.49497	39.5704	-3.56077	35.7032	-1.26958
KILIFI	NYAMIRA	582	544303	498102	5.4546	39.5704	-3.56077	34.9644	-0.638876
KILIFI	NYANDARUA	766	544303	479902	4.4762	39.5704	-3.56077	36.4824	-0.320307
KILIFI	NYANDO	381	544303	299930	5.64969	39.5704	-3.56077	35.0302	-0.198389
KILIFI	NYERI	1755	544303	661156	4.14823	39.5704	-3.56077	36.956	-0.340094
KILIFI	RACHUONYO	282	544303	307126	5.78355	39.5704	-3.56077	34.7049	-0.43405
KILIFI	SAMBURU	309	544303	143547	5.46196	39.5704	-3.56077	37.118	1.31967
KILIFI	SIAYA	668	544303	480184	6.4193	39.5704	-3.56077	34.3066	0.113441
KILIFI	SUBA	147	544303	155666	6.13399	39.5704	-3.56077	34.209	-0.580633
KILIFI	TAITA.TAVETA	34652	544303	246671	1.16017	39.5704	-3.56077	38.4173	-3.4329
KILIFI	TANA.RIVER	12855	544303	180901	2.00604	39.5704	-3.56077	39.4208	-1.56032
KILIFI	TESO	1249	544303	181491	6.73517	39.5704	-3.56077	34.2763	0.602759
KILIFI	THIKA	5892	544303	645713	3.61107	39.5704	-3.56077	37.0167	-1.00764
KILIFI	TRANS.MARA	63	544303	170591	5.25506	39.5704	-3.56077	34.8971	-1.15745
KILIFI	TRANS.NZOIA	880	544303	575662	6.52358	39.5704	-3.56077	34.9568	1.05136
KILIFI	TURKANA	142	544303	450860	8.11837	39.5704	-3.56077	35.4079	3.40928
KILIFI	UASIN.GISHU	2519	544303	622705	5.90216	39.5704	-3.56077	35.3197	0.533981
KILIFI	VIHIGA	587	544303	498883	6.06174	39.5704	-3.56077	34.7225	0.078268
KILIFI	WAJIR	512	544303	319261	5.39085	39.5704	-3.56077	40.0347	1.81005
KILIFI	WEST.POKOT	137	544303	308086	6.83187	39.5704	-3.56077	35.242	1.725
KIRINYAGA	BARINGO	377	457105	264978	1.90556	37.3191	-0.522448	35.9659	0.819193
KIRINYAGA	BOMET	299	457105	382794	2.01774	37.3191	-0.522448	35.3146	-0.753203
KIRINYAGA	BONDO	128	457105	238780	3.08955	37.3191	-0.522448	34.2529	-0.143303
KIRINYAGA	BUNGOMA	733	457105	876491	2.91313	37.3191	-0.522448	34.6606	0.668653
KIRINYAGA	BURET	176	457105	316882	2.10027	37.3191	-0.522448	35.2193	-0.566886
KIRINYAGA	BUSIA	439	457105	370608	3.24651	37.3191	-0.522448	34.1836	0.31926
KIRINYAGA	BUTERE.MUMIAS	193	457105	476928	2.92385	37.3191	-0.522448	34.5111	0.292453
KIRINYAGA	CENTRAL.KISII	515	457105	491786	2.51148	37.3191	-0.522448	34.8136	-0.695709
KIRINYAGA	EMBU	871845	457105	278196	0.218071	37.3191	-0.522448	37.5059	-0.409929
KIRINYAGA	GARISSA	108	457105	392510	2.86392	37.3191	-0.522448	40.1828	-0.486791
KIRINYAGA	GUCHA	143	457105	460939	2.60208	37.3191	-0.522448	34.7371	-0.845089
KIRINYAGA	HOMA.BAY	146	457105	288540	2.87625	37.3191	-0.522448	34.4464	-0.665397
KIRINYAGA	ISIOLO	1957	457105	100861	1.96153	37.3191	-0.522448	38.54	1.01281
KIRINYAGA	KAJIADO	16504	457105	406054	1.64843	37.3191	-0.522448	36.9082	-2.11884
KIRINYAGA	KAKAMEGA	601	457105	603422	2.6778	37.3191	-0.522448	34.7845	0.341517
KIRINYAGA	KEIYO	173	457105	143865	2.02029	37.3191	-0.522448	35.57	0.4886
KIRINYAGA	KERICHO	979	457105	468493	2.00241	37.3191	-0.522448	35.3364	-0.242205
KIRINYAGA	KIAMBU	38596	457105	744010	0.846776	37.3191	-0.522448	36.688	-1.08702
KIRINYAGA	KILIFI	918	457105	544303	3.7815	37.3191	-0.522448	39.5704	-3.56077
KIRINYAGA	KISUMU	1337	457105	504359	2.65063	37.3191	-0.522448	34.7023	-0.100313
KIRINYAGA	KITUI	4269	457105	515422	1.75657	37.3191	-0.522448	38.4442	-1.87141
KIRINYAGA	KOIBATEK	423	457105	138163	1.58084	37.3191	-0.522448	35.8688	0.106578
KIRINYAGA	KURIA	123	457105	151887	2.84035	37.3191	-0.522448	34.5639	-1.21269
KIRINYAGA	KWALE	624	457105	496133	4.05499	37.3191	-0.522448	39.1511	-4.14001
KIRINYAGA	LAIKIPIA	23582	457105	322187	1.00965	37.3191	-0.522448	36.7715	0.325799
KIRINYAGA	LAMU	229	457105	72686	3.76893	37.3191	-0.522448	40.7689	-2.04024
KIRINYAGA	LUGARI	149	457105	215920	2.62562	37.3191	-0.522448	34.9943	0.697881
KIRINYAGA	MACHAKOS	22848	457105	906644	0.771308	37.3191	-0.522448	37.4064	-1.2888
KIRINYAGA	MAKUENI	3092	457105	771545	1.71196	37.3191	-0.522448	37.8001	-2.16545
KIRINYAGA	MALINDI	339	457105	281552	3.42881	37.3191	-0.522448	39.7544	-2.93617
KIRINYAGA	MANDERA	107	457105	250372	5.23269	37.3191	-0.522448	40.7382	3.43871
KIRINYAGA	MARAGUA	104250	457105	387969	0.418421	37.3191	-0.522448	37.0388	-0.833106
KIRINYAGA	MARAKWET	40	457105	140629	2.42213	37.3191	-0.522448	35.5058	1.08337
KIRINYAGA	MARSABIT	447	457105	121478	3.45568	37.3191	-0.522448	37.4785	2.92955
KIRINYAGA	MBEERE	872788	457105	170953	0.377572	37.3191	-0.522448	37.6674	-0.668215
KIRINYAGA	MERU.CENTRAL	28787	457105	498880	0.573806	37.3191	-0.522448	37.5127	0.0177113
KIRINYAGA	MERU.NORTH	4796	457105	604050	1.02655	37.3191	-0.522448	37.9497	0.287577
KIRINYAGA	MERU.SOUTH	21343	457105	205451	0.408912	37.3191	-0.522448	37.6567	-0.29172
KIRINYAGA	MIGORI	287	457105	514897	2.95574	37.3191	-0.522448	34.3933	-0.942113
KIRINYAGA	MOMBASA	10535	457105	665018	4.20348	37.3191	-0.522448	39.6545	-4.01746
KIRINYAGA	MOYALE	46	457105	53479	3.94646	37.3191	-0.522448	38.8186	3.12804
KIRINYAGA	MT.ELGON	32	457105	135033	3.08275	37.3191	-0.522448	34.598	0.926333
KIRINYAGA	MURANGA	234636	457105	348304	0.37784	37.3191	-0.522448	36.9744	-0.677189
KIRINYAGA	MWINGI	5011	457105	303828	1.03085	37.3191	-0.522448	38.3329	-0.709136
KIRINYAGA	NAIROBI	532414	457105	2143254	0.892041	37.3191	-0.522448	36.8657	-1.29067
KIRINYAGA	NAKURU	9690	457105	1187039	1.24217	37.3191	-0.522448	36.0784	-0.462135
KIRINYAGA	NANDI	451	457105	578751	2.31614	37.3191	-0.522448	35.1142	0.186735
KIRINYAGA	NAROK	1041	457105	365750	1.78026	37.3191	-0.522448	35.7032	-1.26958
KIRINYAGA	NYAMIRA	247	457105	498102	2.35758	37.3191	-0.522448	34.9644	-0.638876
KIRINYAGA	NYANDARUA	12586	457105	479902	0.860772	37.3191	-0.522448	36.4824	-0.320307
KIRINYAGA	NYANDO	293	457105	299930	2.31173	37.3191	-0.522448	35.0302	-0.198389
KIRINYAGA	NYERI	1257302	457105	661156	0.406318	37.3191	-0.522448	36.956	-0.340094
KIRINYAGA	RACHUONYO	116	457105	307126	2.61569	37.3191	-0.522448	34.7049	-0.43405
KIRINYAGA	SAMBURU	727	457105	143547	1.85306	37.3191	-0.522448	37.118	1.31967
KIRINYAGA	SIAYA	271	457105	480184	3.07888	37.3191	-0.522448	34.3066	0.113441
KIRINYAGA	SUBA	37	457105	155666	3.11064	37.3191	-0.522448	34.209	-0.580633
KIRINYAGA	TAITA.TAVETA	783	457105	246671	3.11075	37.3191	-0.522448	38.4173	-3.4329
KIRINYAGA	TANA.RIVER	321	457105	180901	2.344	37.3191	-0.522448	39.4208	-1.56032
KIRINYAGA	TESO	221	457105	181491	3.24418	37.3191	-0.522448	34.2763	0.602759
KIRINYAGA	THIKA	155649	457105	645713	0.571714	37.3191	-0.522448	37.0167	-1.00764
KIRINYAGA	TRANS.MARA	102	457105	170591	2.50386	37.3191	-0.522448	34.8971	-1.15745
KIRINYAGA	TRANS.NZOIA	855	457105	575662	2.83854	37.3191	-0.522448	34.9568	1.05136
KIRINYAGA	TURKANA	151	457105	450860	4.37163	37.3191	-0.522448	35.4079	3.40928
KIRINYAGA	UASIN.GISHU	3233	457105	622705	2.26134	37.3191	-0.522448	35.3197	0.533981
KIRINYAGA	VIHIGA	342	457105	498883	2.66518	37.3191	-0.522448	34.7225	0.078268
KIRINYAGA	WAJIR	272	457105	319261	3.57981	37.3191	-0.522448	40.0347	1.81005
KIRINYAGA	WEST.POKOT	121	457105	308086	3.06029	37.3191	-0.522448	35.242	1.725
KISUMU	BARINGO	3673	504359	264978	1.56275	34.7023	-0.100313	35.9659	0.819193
KISUMU	BOMET	14444	504359	382794	0.895085	34.7023	-0.100313	35.3146	-0.753203
KISUMU	BONDO	566183	504359	238780	0.451452	34.7023	-0.100313	34.2529	-0.143303
KISUMU	BUNGOMA	71334	504359	876491	0.770096	34.7023	-0.100313	34.6606	0.668653
KISUMU	BURET	14483	504359	316882	0.696405	34.7023	-0.100313	35.2193	-0.566886
KISUMU	BUSIA	119944	504359	370608	0.667152	34.7023	-0.100313	34.1836	0.31926
KISUMU	BUTERE.MUMIAS	82993	504359	476928	0.436832	34.7023	-0.100313	34.5111	0.292453
KISUMU	CENTRAL.KISII	93325	504359	491786	0.60571	34.7023	-0.100313	34.8136	-0.695709
KISUMU	EMBU	1063	504359	278196	2.82064	34.7023	-0.100313	37.5059	-0.409929
KISUMU	GARISSA	126	504359	392510	5.49411	34.7023	-0.100313	40.1828	-0.486791
KISUMU	GUCHA	21723	504359	460939	0.745589	34.7023	-0.100313	34.7371	-0.845089
KISUMU	HOMA.BAY	71587	504359	288540	0.620326	34.7023	-0.100313	34.4464	-0.665397
KISUMU	ISIOLO	331	504359	100861	3.99587	34.7023	-0.100313	38.54	1.01281
KISUMU	KAJIADO	10354	504359	406054	2.99006	34.7023	-0.100313	36.9082	-2.11884
KISUMU	KAKAMEGA	176369	504359	603422	0.449411	34.7023	-0.100313	34.7845	0.341517
KISUMU	KEIYO	4651	504359	143865	1.04868	34.7023	-0.100313	35.57	0.4886
KISUMU	KERICHO	169950	504359	468493	0.649782	34.7023	-0.100313	35.3364	-0.242205
KISUMU	KIAMBU	37942	504359	744010	2.21734	34.7023	-0.100313	36.688	-1.08702
KISUMU	KILIFI	1672	504359	544303	5.9727	34.7023	-0.100313	39.5704	-3.56077
KISUMU	KIRINYAGA	1005	504359	457105	2.65063	34.7023	-0.100313	37.3191	-0.522448
KISUMU	KITUI	656	504359	515422	4.13988	34.7023	-0.100313	38.4442	-1.87141
KISUMU	KOIBATEK	3485	504359	138163	1.18471	34.7023	-0.100313	35.8688	0.106578
KISUMU	KURIA	10925	504359	151887	1.12095	34.7023	-0.100313	34.5639	-1.21269
KISUMU	KWALE	968	504359	496133	6.00924	34.7023	-0.100313	39.1511	-4.14001
KISUMU	LAIKIPIA	4056	504359	322187	2.11262	34.7023	-0.100313	36.7715	0.325799
KISUMU	LAMU	93	504359	72686	6.36922	34.7023	-0.100313	40.7689	-2.04024
KISUMU	LUGARI	3925	504359	215920	0.849928	34.7023	-0.100313	34.9943	0.697881
KISUMU	MACHAKOS	9909	504359	906644	2.95375	34.7023	-0.100313	37.4064	-1.2888
KISUMU	MAKUENI	6776	504359	771545	3.72306	34.7023	-0.100313	37.8001	-2.16545
KISUMU	MALINDI	574	504359	281552	5.7936	34.7023	-0.100313	39.7544	-2.93617
KISUMU	MANDERA	84	504359	250372	6.99691	34.7023	-0.100313	40.7382	3.43871
KISUMU	MARAGUA	871	504359	387969	2.44872	34.7023	-0.100313	37.0388	-0.833106
KISUMU	MARAKWET	1601	504359	140629	1.43064	34.7023	-0.100313	35.5058	1.08337
KISUMU	MARSABIT	119	504359	121478	4.10942	34.7023	-0.100313	37.4785	2.92955
KISUMU	MBEERE	446	504359	170953	3.01899	34.7023	-0.100313	37.6674	-0.668215
KISUMU	MERU.CENTRAL	2594	504359	498880	2.81288	34.7023	-0.100313	37.5127	0.0177113
KISUMU	MERU.NORTH	903	504359	604050	3.27048	34.7023	-0.100313	37.9497	0.287577
KISUMU	MERU.SOUTH	392	504359	205451	2.96059	34.7023	-0.100313	37.6567	-0.29172
KISUMU	MIGORI	92347	504359	514897	0.896721	34.7023	-0.100313	34.3933	-0.942113
KISUMU	MOMBASA	28626	504359	665018	6.31414	34.7023	-0.100313	39.6545	-4.01746
KISUMU	MOYALE	4	504359	53479	5.23127	34.7023	-0.100313	38.8186	3.12804
KISUMU	MT.ELGON	2389	504359	135033	1.03193	34.7023	-0.100313	34.598	0.926333
KISUMU	MURANGA	640	504359	348304	2.34419	34.7023	-0.100313	36.9744	-0.677189
KISUMU	MWINGI	445	504359	303828	3.68129	34.7023	-0.100313	38.3329	-0.709136
KISUMU	NAIROBI	443753	504359	2143254	2.46926	34.7023	-0.100313	36.8657	-1.29067
KISUMU	NAKURU	21591	504359	1187039	1.42287	34.7023	-0.100313	36.0784	-0.462135
KISUMU	NANDI	222428	504359	578751	0.502054	34.7023	-0.100313	35.1142	0.186735
KISUMU	NAROK	9307	504359	365750	1.53915	34.7023	-0.100313	35.7032	-1.26958
KISUMU	NYAMIRA	83023	504359	498102	0.598954	34.7023	-0.100313	34.9644	-0.638876
KISUMU	NYANDARUA	4614	504359	479902	1.79364	34.7023	-0.100313	36.4824	-0.320307
KISUMU	NYANDO	949500	504359	299930	0.342253	34.7023	-0.100313	35.0302	-0.198389
KISUMU	NYERI	5377	504359	661156	2.26642	34.7023	-0.100313	36.956	-0.340094
KISUMU	RACHUONYO	413642	504359	307126	0.333747	34.7023	-0.100313	34.7049	-0.43405
KISUMU	SAMBURU	686	504359	143547	2.80213	34.7023	-0.100313	37.118	1.31967
KISUMU	SIAYA	578345	504359	480184	0.449744	34.7023	-0.100313	34.3066	0.113441
KISUMU	SUBA	49812	504359	155666	0.688515	34.7023	-0.100313	34.209	-0.580633
KISUMU	TAITA.TAVETA	1557	504359	246671	4.99073	34.7023	-0.100313	38.4173	-3.4329
KISUMU	TANA.RIVER	130	504359	180901	4.93922	34.7023	-0.100313	39.4208	-1.56032
KISUMU	TESO	10654	504359	181491	0.822062	34.7023	-0.100313	34.2763	0.602759
KISUMU	THIKA	13703	504359	645713	2.4859	34.7023	-0.100313	37.0167	-1.00764
KISUMU	TRANS.MARA	3192	504359	170591	1.07494	34.7023	-0.100313	34.8971	-1.15745
KISUMU	TRANS.NZOIA	27782	504359	575662	1.17946	34.7023	-0.100313	34.9568	1.05136
KISUMU	TURKANA	1790	504359	450860	3.57982	34.7023	-0.100313	35.4079	3.40928
KISUMU	UASIN.GISHU	91108	504359	622705	0.885162	34.7023	-0.100313	35.3197	0.533981
KISUMU	VIHIGA	1195262	504359	498883	0.17972	34.7023	-0.100313	34.7225	0.078268
KISUMU	WAJIR	108	504359	319261	5.66427	34.7023	-0.100313	40.0347	1.81005
KISUMU	WEST.POKOT	3376	504359	308086	1.90343	34.7023	-0.100313	35.242	1.725
KITUI	BARINGO	222	515422	264978	3.65805	38.4442	-1.87141	35.9659	0.819193
KITUI	BOMET	209	515422	382794	3.32337	38.4442	-1.87141	35.3146	-0.753203
KITUI	BONDO	93	515422	238780	4.53358	38.4442	-1.87141	34.2529	-0.143303
KITUI	BUNGOMA	440	515422	876491	4.55714	38.4442	-1.87141	34.6606	0.668653
KITUI	BURET	125	515422	316882	3.47876	38.4442	-1.87141	35.2193	-0.566886
KITUI	BUSIA	337	515422	370608	4.7908	38.4442	-1.87141	34.1836	0.31926
KITUI	BUTERE.MUMIAS	129	515422	476928	4.48905	38.4442	-1.87141	34.5111	0.292453
KITUI	CENTRAL.KISII	573	515422	491786	3.81622	38.4442	-1.87141	34.8136	-0.695709
KITUI	EMBU	10567	515422	278196	1.73676	38.4442	-1.87141	37.5059	-0.409929
KITUI	GARISSA	174	515422	392510	2.22259	38.4442	-1.87141	40.1828	-0.486791
KITUI	GUCHA	205	515422	460939	3.84655	38.4442	-1.87141	34.7371	-0.845089
KITUI	HOMA.BAY	123	515422	288540	4.17575	38.4442	-1.87141	34.4464	-0.665397
KITUI	ISIOLO	362	515422	100861	2.88581	38.4442	-1.87141	38.54	1.01281
KITUI	KAJIADO	18777	515422	406054	1.5558	38.4442	-1.87141	36.9082	-2.11884
KITUI	KAKAMEGA	315	515422	603422	4.27673	38.4442	-1.87141	34.7845	0.341517
KITUI	KEIYO	122	515422	143865	3.71896	38.4442	-1.87141	35.57	0.4886
KITUI	KERICHO	384	515422	468493	3.50895	38.4442	-1.87141	35.3364	-0.242205
KITUI	KIAMBU	12449	515422	744010	1.92341	38.4442	-1.87141	36.688	-1.08702
KITUI	KILIFI	4220	515422	544303	2.03034	38.4442	-1.87141	39.5704	-3.56077
KITUI	KIRINYAGA	4159	515422	457105	1.75657	38.4442	-1.87141	37.3191	-0.522448
KITUI	KISUMU	827	515422	504359	4.13988	38.4442	-1.87141	34.7023	-0.100313
KITUI	KOIBATEK	158	515422	138163	3.24733	38.4442	-1.87141	35.8688	0.106578
KITUI	KURIA	100	515422	151887	3.93582	38.4442	-1.87141	34.5639	-1.21269
KITUI	KWALE	2475	515422	496133	2.37618	38.4442	-1.87141	39.1511	-4.14001
KITUI	LAIKIPIA	974	515422	322187	2.76146	38.4442	-1.87141	36.7715	0.325799
KITUI	LAMU	101	515422	72686	2.33082	38.4442	-1.87141	40.7689	-2.04024
KITUI	LUGARI	64	515422	215920	4.30152	38.4442	-1.87141	34.9943	0.697881
KITUI	MACHAKOS	400587	515422	906644	1.19015	38.4442	-1.87141	37.4064	-1.2888
KITUI	MAKUENI	322934	515422	771545	0.708043	38.4442	-1.87141	37.8001	-2.16545
KITUI	MALINDI	1173	515422	281552	1.68829	38.4442	-1.87141	39.7544	-2.93617
KITUI	MANDERA	123	515422	250372	5.78445	38.4442	-1.87141	40.7382	3.43871
KITUI	MARAGUA	2191	515422	387969	1.74735	38.4442	-1.87141	37.0388	-0.833106
KITUI	MARAKWET	21	515422	140629	4.16712	38.4442	-1.87141	35.5058	1.08337
KITUI	MARSABIT	96	515422	121478	4.89712	38.4442	-1.87141	37.4785	2.92955
KITUI	MBEERE	8577	515422	170953	1.43216	38.4442	-1.87141	37.6674	-0.668215
KITUI	MERU.CENTRAL	3724	515422	498880	2.10629	38.4442	-1.87141	37.5127	0.0177113
KITUI	MERU.NORTH	937	515422	604050	2.21489	38.4442	-1.87141	37.9497	0.287577
KITUI	MERU.SOUTH	1736	515422	205451	1.7651	38.4442	-1.87141	37.6567	-0.29172
KITUI	MIGORI	249	515422	514897	4.15613	38.4442	-1.87141	34.3933	-0.942113
KITUI	MOMBASA	62788	515422	665018	2.46381	38.4442	-1.87141	39.6545	-4.01746
KITUI	MOYALE	15	515422	53479	5.01345	38.4442	-1.87141	38.8186	3.12804
KITUI	MT.ELGON	22	515422	135033	4.75611	38.4442	-1.87141	34.598	0.926333
KITUI	MURANGA	1534	515422	348304	1.8938	38.4442	-1.87141	36.9744	-0.677189
KITUI	MWINGI	405643	515422	303828	1.16759	38.4442	-1.87141	38.3329	-0.709136
KITUI	NAIROBI	411254	515422	2143254	1.68194	38.4442	-1.87141	36.8657	-1.29067
KITUI	NAKURU	2441	515422	1187039	2.75374	38.4442	-1.87141	36.0784	-0.462135
KITUI	NANDI	273	515422	578751	3.9147	38.4442	-1.87141	35.1142	0.186735
KITUI	NAROK	627	515422	365750	2.80629	38.4442	-1.87141	35.7032	-1.26958
KITUI	NYAMIRA	277	515422	498102	3.69163	38.4442	-1.87141	34.9644	-0.638876
KITUI	NYANDARUA	1010	515422	479902	2.50092	38.4442	-1.87141	36.4824	-0.320307
KITUI	NYANDO	96	515422	299930	3.80189	38.4442	-1.87141	35.0302	-0.198389
KITUI	NYERI	4224	515422	661156	2.13534	38.4442	-1.87141	36.956	-0.340094
KITUI	RACHUONYO	122	515422	307126	4.00604	38.4442	-1.87141	34.7049	-0.43405
KITUI	SAMBURU	120	515422	143547	3.45569	38.4442	-1.87141	37.118	1.31967
KITUI	SIAYA	225	515422	480184	4.58905	38.4442	-1.87141	34.3066	0.113441
KITUI	SUBA	38	515422	155666	4.42753	38.4442	-1.87141	34.209	-0.580633
KITUI	TAITA.TAVETA	6602	515422	246671	1.56172	38.4442	-1.87141	38.4173	-3.4329
KITUI	TANA.RIVER	1115	515422	180901	1.02495	38.4442	-1.87141	39.4208	-1.56032
KITUI	TESO	145	515422	181491	4.84695	38.4442	-1.87141	34.2763	0.602759
KITUI	THIKA	45252	515422	645713	1.66849	38.4442	-1.87141	37.0167	-1.00764
KITUI	TRANS.MARA	78	515422	170591	3.61824	38.4442	-1.87141	34.8971	-1.15745
KITUI	TRANS.NZOIA	439	515422	575662	4.55022	38.4442	-1.87141	34.9568	1.05136
KITUI	TURKANA	121	515422	450860	6.09137	38.4442	-1.87141	35.4079	3.40928
KITUI	UASIN.GISHU	1469	515422	622705	3.94315	38.4442	-1.87141	35.3197	0.533981
KITUI	VIHIGA	189	515422	498883	4.20146	38.4442	-1.87141	34.7225	0.078268
KITUI	WAJIR	316	515422	319261	4.01034	38.4442	-1.87141	40.0347	1.81005
KITUI	WEST.POKOT	101	515422	308086	4.81542	38.4442	-1.87141	35.242	1.725
KOIBATEK	BARINGO	223310	138163	264978	0.7192	35.8688	0.106578	35.9659	0.819193
KOIBATEK	BOMET	2567	138163	382794	1.02292	35.8688	0.106578	35.3146	-0.753203
KOIBATEK	BONDO	326	138163	238780	1.63511	35.8688	0.106578	34.2529	-0.143303
KOIBATEK	BUNGOMA	2955	138163	876491	1.33254	35.8688	0.106578	34.6606	0.668653
KOIBATEK	BURET	2591	138163	316882	0.93563	35.8688	0.106578	35.2193	-0.566886
KOIBATEK	BUSIA	816	138163	370608	1.69857	35.8688	0.106578	34.1836	0.31926
KOIBATEK	BUTERE.MUMIAS	685	138163	476928	1.37036	35.8688	0.106578	34.5111	0.292453
KOIBATEK	CENTRAL.KISII	1530	138163	491786	1.32556	35.8688	0.106578	34.8136	-0.695709
KOIBATEK	EMBU	308	138163	278196	1.71665	35.8688	0.106578	37.5059	-0.409929
KOIBATEK	GARISSA	8	138163	392510	4.35462	35.8688	0.106578	40.1828	-0.486791
KOIBATEK	GUCHA	565	138163	460939	1.47865	35.8688	0.106578	34.7371	-0.845089
KOIBATEK	HOMA.BAY	332	138163	288540	1.61838	35.8688	0.106578	34.4464	-0.665397
KOIBATEK	ISIOLO	225	138163	100861	2.82074	35.8688	0.106578	38.54	1.01281
KOIBATEK	KAJIADO	3475	138163	406054	2.45618	35.8688	0.106578	36.9082	-2.11884
KOIBATEK	KAKAMEGA	1764	138163	603422	1.10946	35.8688	0.106578	34.7845	0.341517
KOIBATEK	KEIYO	144084	138163	143865	0.484997	35.8688	0.106578	35.57	0.4886
KOIBATEK	KERICHO	52924	138163	468493	0.636474	35.8688	0.106578	35.3364	-0.242205
KOIBATEK	KIAMBU	8313	138163	744010	1.44768	35.8688	0.106578	36.688	-1.08702
KOIBATEK	KILIFI	234	138163	544303	5.21069	35.8688	0.106578	39.5704	-3.56077
KOIBATEK	KIRINYAGA	424	138163	457105	1.58084	35.8688	0.106578	37.3191	-0.522448
KOIBATEK	KISUMU	3480	138163	504359	1.18471	35.8688	0.106578	34.7023	-0.100313
KOIBATEK	KITUI	171	138163	515422	3.24733	35.8688	0.106578	38.4442	-1.87141
KOIBATEK	KURIA	203	138163	151887	1.85559	35.8688	0.106578	34.5639	-1.21269
KOIBATEK	KWALE	116	138163	496133	5.36722	35.8688	0.106578	39.1511	-4.14001
KOIBATEK	LAIKIPIA	21752	138163	322187	0.928938	35.8688	0.106578	36.7715	0.325799
KOIBATEK	LAMU	26	138163	72686	5.34975	35.8688	0.106578	40.7689	-2.04024
KOIBATEK	LUGARI	736	138163	215920	1.05565	35.8688	0.106578	34.9943	0.697881
KOIBATEK	MACHAKOS	1648	138163	906644	2.07637	35.8688	0.106578	37.4064	-1.2888
KOIBATEK	MAKUENI	541	138163	771545	2.98195	35.8688	0.106578	37.8001	-2.16545
KOIBATEK	MALINDI	81	138163	281552	4.9352	35.8688	0.106578	39.7544	-2.93617
KOIBATEK	MANDERA	15	138163	250372	5.90035	35.8688	0.106578	40.7382	3.43871
KOIBATEK	MARAGUA	414	138163	387969	1.50064	35.8688	0.106578	37.0388	-0.833106
KOIBATEK	MARAKWET	1022	138163	140629	1.04206	35.8688	0.106578	35.5058	1.08337
KOIBATEK	MARSABIT	37	138163	121478	3.24966	35.8688	0.106578	37.4785	2.92955
KOIBATEK	MBEERE	137	138163	170953	1.95838	35.8688	0.106578	37.6674	-0.668215
KOIBATEK	MERU.CENTRAL	1089	138163	498880	1.6463	35.8688	0.106578	37.5127	0.0177113
KOIBATEK	MERU.NORTH	269	138163	604050	2.08876	35.8688	0.106578	37.9497	0.287577
KOIBATEK	MERU.SOUTH	135	138163	205451	1.83173	35.8688	0.106578	37.6567	-0.29172
KOIBATEK	MIGORI	622	138163	514897	1.81021	35.8688	0.106578	34.3933	-0.942113
KOIBATEK	MOMBASA	2028	138163	665018	5.59814	35.8688	0.106578	39.6545	-4.01746
KOIBATEK	MOYALE	10	138163	53479	4.22262	35.8688	0.106578	38.8186	3.12804
KOIBATEK	MT.ELGON	176	138163	135033	1.51226	35.8688	0.106578	34.598	0.926333
KOIBATEK	MURANGA	437	138163	348304	1.35523	35.8688	0.106578	36.9744	-0.677189
KOIBATEK	MWINGI	162	138163	303828	2.59561	35.8688	0.106578	38.3329	-0.709136
KOIBATEK	NAIROBI	58830	138163	2143254	1.71642	35.8688	0.106578	36.8657	-1.29067
KOIBATEK	NAKURU	289594	138163	1187039	0.606108	35.8688	0.106578	36.0784	-0.462135
KOIBATEK	NANDI	7357	138163	578751	0.758845	35.8688	0.106578	35.1142	0.186735
KOIBATEK	NAROK	2840	138163	365750	1.38609	35.8688	0.106578	35.7032	-1.26958
KOIBATEK	NYAMIRA	1371	138163	498102	1.17202	35.8688	0.106578	34.9644	-0.638876
KOIBATEK	NYANDARUA	54330	138163	479902	0.747486	35.8688	0.106578	36.4824	-0.320307
KOIBATEK	NYANDO	1478	138163	299930	0.892331	35.8688	0.106578	35.0302	-0.198389
KOIBATEK	NYERI	3253	138163	661156	1.17538	35.8688	0.106578	36.956	-0.340094
KOIBATEK	RACHUONYO	461	138163	307126	1.28333	35.8688	0.106578	34.7049	-0.43405
KOIBATEK	SAMBURU	2569	138163	143547	1.74129	35.8688	0.106578	37.118	1.31967
KOIBATEK	SIAYA	1170	138163	480184	1.56222	35.8688	0.106578	34.3066	0.113441
KOIBATEK	SUBA	140	138163	155666	1.79644	35.8688	0.106578	34.209	-0.580633
KOIBATEK	TAITA.TAVETA	3516	138163	246671	4.36151	35.8688	0.106578	38.4173	-3.4329
KOIBATEK	TANA.RIVER	47	138163	180901	3.92368	35.8688	0.106578	39.4208	-1.56032
KOIBATEK	TESO	536	138163	181491	1.66801	35.8688	0.106578	34.2763	0.602759
KOIBATEK	THIKA	3691	138163	645713	1.59974	35.8688	0.106578	37.0167	-1.00764
KOIBATEK	TRANS.MARA	319	138163	170591	1.59435	35.8688	0.106578	34.8971	-1.15745
KOIBATEK	TRANS.NZOIA	5222	138163	575662	1.31315	35.8688	0.106578	34.9568	1.05136
KOIBATEK	TURKANA	662	138163	450860	3.33471	35.8688	0.106578	35.4079	3.40928
KOIBATEK	UASIN.GISHU	133985	138163	622705	0.695833	35.8688	0.106578	35.3197	0.533981
KOIBATEK	VIHIGA	1245	138163	498883	1.14665	35.8688	0.106578	34.7225	0.078268
KOIBATEK	WAJIR	53	138163	319261	4.50073	35.8688	0.106578	40.0347	1.81005
KOIBATEK	WEST.POKOT	907	138163	308086	1.73556	35.8688	0.106578	35.242	1.725
KURIA	BARINGO	147	151887	264978	2.46863	34.5639	-1.21269	35.9659	0.819193
KURIA	BOMET	3592	151887	382794	0.880158	34.5639	-1.21269	35.3146	-0.753203
KURIA	BONDO	915	151887	238780	1.11369	34.5639	-1.21269	34.2529	-0.143303
KURIA	BUNGOMA	737	151887	876491	1.88383	34.5639	-1.21269	34.6606	0.668653
KURIA	BURET	2385	151887	316882	0.920115	34.5639	-1.21269	35.2193	-0.566886
KURIA	BUSIA	662	151887	370608	1.57845	34.5639	-1.21269	34.1836	0.31926
KURIA	BUTERE.MUMIAS	259	151887	476928	1.50607	34.5639	-1.21269	34.5111	0.292453
KURIA	CENTRAL.KISII	25992	151887	491786	0.574125	34.5639	-1.21269	34.8136	-0.695709
KURIA	EMBU	98	151887	278196	3.04956	34.5639	-1.21269	37.5059	-0.409929
KURIA	GARISSA	32	151887	392510	5.66559	34.5639	-1.21269	40.1828	-0.486791
KURIA	GUCHA	48439	151887	460939	0.40636	34.5639	-1.21269	34.7371	-0.845089
KURIA	HOMA.BAY	10562	151887	288540	0.559764	34.5639	-1.21269	34.4464	-0.665397
KURIA	ISIOLO	51	151887	100861	4.55656	34.5639	-1.21269	38.54	1.01281
KURIA	KAJIADO	897	151887	406054	2.51333	34.5639	-1.21269	36.9082	-2.11884
KURIA	KAKAMEGA	959	151887	603422	1.56978	34.5639	-1.21269	34.7845	0.341517
KURIA	KEIYO	118	151887	143865	1.97652	34.5639	-1.21269	35.57	0.4886
KURIA	KERICHO	3427	151887	468493	1.2404	34.5639	-1.21269	35.3364	-0.242205
KURIA	KIAMBU	6147	151887	744010	2.12781	34.5639	-1.21269	36.688	-1.08702
KURIA	KILIFI	154	151887	544303	5.52979	34.5639	-1.21269	39.5704	-3.56077
KURIA	KIRINYAGA	96	151887	457105	2.84035	34.5639	-1.21269	37.3191	-0.522448
KURIA	KISUMU	10552	151887	504359	1.12095	34.5639	-1.21269	34.7023	-0.100313
KURIA	KITUI	98	151887	515422	3.93582	34.5639	-1.21269	38.4442	-1.87141
KURIA	KOIBATEK	205	151887	138163	1.85559	34.5639	-1.21269	35.8688	0.106578
KURIA	KWALE	83	151887	496133	5.44165	34.5639	-1.21269	39.1511	-4.14001
KURIA	LAIKIPIA	471	151887	322187	2.69081	34.5639	-1.21269	36.7715	0.325799
KURIA	LAMU	7	151887	72686	6.25994	34.5639	-1.21269	40.7689	-2.04024
KURIA	LUGARI	102	151887	215920	1.95845	34.5639	-1.21269	34.9943	0.697881
KURIA	MACHAKOS	1354	151887	906644	2.84352	34.5639	-1.21269	37.4064	-1.2888
KURIA	MAKUENI	682	151887	771545	3.37354	34.5639	-1.21269	37.8001	-2.16545
KURIA	MALINDI	33	151887	281552	5.46916	34.5639	-1.21269	39.7544	-2.93617
KURIA	MANDERA	21	151887	250372	7.7303	34.5639	-1.21269	40.7382	3.43871
KURIA	MARAGUA	107	151887	387969	2.50384	34.5639	-1.21269	37.0388	-0.833106
KURIA	MARAKWET	19	151887	140629	2.48175	34.5639	-1.21269	35.5058	1.08337
KURIA	MARSABIT	12	151887	121478	5.06488	34.5639	-1.21269	37.4785	2.92955
KURIA	MBEERE	37	151887	170953	3.1509	34.5639	-1.21269	37.6674	-0.668215
KURIA	MERU.CENTRAL	217	151887	498880	3.1952	34.5639	-1.21269	37.5127	0.0177113
KURIA	MERU.NORTH	107	151887	604050	3.7033	34.5639	-1.21269	37.9497	0.287577
KURIA	MERU.SOUTH	43	151887	205451	3.22701	34.5639	-1.21269	37.6567	-0.29172
KURIA	MIGORI	913448	151887	514897	0.319869	34.5639	-1.21269	34.3933	-0.942113
KURIA	MOMBASA	1700	151887	665018	5.81214	34.5639	-1.21269	39.6545	-4.01746
KURIA	MOYALE	1	151887	53479	6.07819	34.5639	-1.21269	38.8186	3.12804
KURIA	MT.ELGON	39	151887	135033	2.13929	34.5639	-1.21269	34.598	0.926333
KURIA	MURANGA	90	151887	348304	2.46927	34.5639	-1.21269	36.9744	-0.677189
KURIA	MWINGI	95	151887	303828	3.80249	34.5639	-1.21269	38.3329	-0.709136
KURIA	NAIROBI	34123	151887	2143254	2.30312	34.5639	-1.21269	36.8657	-1.29067
KURIA	NAKURU	1896	151887	1187039	1.69028	34.5639	-1.21269	36.0784	-0.462135
KURIA	NANDI	972	151887	578751	1.50374	34.5639	-1.21269	35.1142	0.186735
KURIA	NAROK	2997	151887	365750	1.14072	34.5639	-1.21269	35.7032	-1.26958
KURIA	NYAMIRA	7387	151887	498102	0.699759	34.5639	-1.21269	34.9644	-0.638876
KURIA	NYANDARUA	670	151887	479902	2.11589	34.5639	-1.21269	36.4824	-0.320307
KURIA	NYANDO	2169	151887	299930	1.11635	34.5639	-1.21269	35.0302	-0.198389
KURIA	NYERI	421	151887	661156	2.54628	34.5639	-1.21269	36.956	-0.340094
KURIA	RACHUONYO	5032	151887	307126	0.791304	34.5639	-1.21269	34.7049	-0.43405
KURIA	SAMBURU	63	151887	143547	3.5967	34.5639	-1.21269	37.118	1.31967
KURIA	SIAYA	1141	151887	480184	1.35086	34.5639	-1.21269	34.3066	0.113441
KURIA	SUBA	3105	151887	155666	0.724879	34.5639	-1.21269	34.209	-0.580633
KURIA	TAITA.TAVETA	150	151887	246671	4.44725	34.5639	-1.21269	38.4173	-3.4329
KURIA	TANA.RIVER	30	151887	180901	4.86932	34.5639	-1.21269	39.4208	-1.56032
KURIA	TESO	185	151887	181491	1.83809	34.5639	-1.21269	34.2763	0.602759
KURIA	THIKA	1496	151887	645713	2.46136	34.5639	-1.21269	37.0167	-1.00764
KURIA	TRANS.MARA	119534	151887	170591	0.337748	34.5639	-1.21269	34.8971	-1.15745
KURIA	TRANS.NZOIA	520	151887	575662	2.29789	34.5639	-1.21269	34.9568	1.05136
KURIA	TURKANA	44	151887	450860	4.6984	34.5639	-1.21269	35.4079	3.40928
KURIA	UASIN.GISHU	2158	151887	622705	1.90318	34.5639	-1.21269	35.3197	0.533981
KURIA	VIHIGA	1062	151887	498883	1.30066	34.5639	-1.21269	34.7225	0.078268
KURIA	WAJIR	14	151887	319261	6.25033	34.5639	-1.21269	40.0347	1.81005
KURIA	WEST.POKOT	74	151887	308086	3.01494	34.5639	-1.21269	35.242	1.725
KWALE	BARINGO	96	496133	264978	5.894	39.1511	-4.14001	35.9659	0.819193
KWALE	BOMET	385	496133	382794	5.11754	39.1511	-4.14001	35.3146	-0.753203
KWALE	BONDO	135	496133	238780	6.32187	39.1511	-4.14001	34.2529	-0.143303
KWALE	BUNGOMA	743	496133	876491	6.57935	39.1511	-4.14001	34.6606	0.668653
KWALE	BURET	146	496133	316882	5.31284	39.1511	-4.14001	35.2193	-0.566886
KWALE	BUSIA	438	496133	370608	6.67541	39.1511	-4.14001	34.1836	0.31926
KWALE	BUTERE.MUMIAS	218	496133	476928	6.41688	39.1511	-4.14001	34.5111	0.292453
KWALE	CENTRAL.KISII	614	496133	491786	5.53869	39.1511	-4.14001	34.8136	-0.695709
KWALE	EMBU	788	496133	278196	4.07679	39.1511	-4.14001	37.5059	-0.409929
KWALE	GARISSA	70	496133	392510	3.79611	39.1511	-4.14001	40.1828	-0.486791
KWALE	GUCHA	241	496133	460939	5.50817	39.1511	-4.14001	34.7371	-0.845089
KWALE	HOMA.BAY	246	496133	288540	5.84869	39.1511	-4.14001	34.4464	-0.665397
KWALE	ISIOLO	137	496133	100861	5.18893	39.1511	-4.14001	38.54	1.01281
KWALE	KAJIADO	4325	496133	406054	3.01923	39.1511	-4.14001	36.9082	-2.11884
KWALE	KAKAMEGA	711	496133	603422	6.2571	39.1511	-4.14001	34.7845	0.341517
KWALE	KEIYO	186	496133	143865	5.85221	39.1511	-4.14001	35.57	0.4886
KWALE	KERICHO	612	496133	468493	5.45388	39.1511	-4.14001	35.3364	-0.242205
KWALE	KIAMBU	4001	496133	744010	3.9227	39.1511	-4.14001	36.688	-1.08702
KWALE	KILIFI	366353	496133	544303	0.715074	39.1511	-4.14001	39.5704	-3.56077
KWALE	KIRINYAGA	617	496133	457105	4.05499	39.1511	-4.14001	37.3191	-0.522448
KWALE	KISUMU	1369	496133	504359	6.00924	39.1511	-4.14001	34.7023	-0.100313
KWALE	KITUI	2840	496133	515422	2.37618	39.1511	-4.14001	38.4442	-1.87141
KWALE	KOIBATEK	139	496133	138163	5.36722	39.1511	-4.14001	35.8688	0.106578
KWALE	KURIA	99	496133	151887	5.44165	39.1511	-4.14001	34.5639	-1.21269
KWALE	LAIKIPIA	368	496133	322187	5.06023	39.1511	-4.14001	36.7715	0.325799
KWALE	LAMU	1716	496133	72686	2.65072	39.1511	-4.14001	40.7689	-2.04024
KWALE	LUGARI	99	496133	215920	6.37841	39.1511	-4.14001	34.9943	0.697881
KWALE	MACHAKOS	9109	496133	906644	3.34266	39.1511	-4.14001	37.4064	-1.2888
KWALE	MAKUENI	18010	496133	771545	2.39251	39.1511	-4.14001	37.8001	-2.16545
KWALE	MALINDI	17085	496133	281552	1.34655	39.1511	-4.14001	39.7544	-2.93617
KWALE	MANDERA	61	496133	250372	7.74312	39.1511	-4.14001	40.7382	3.43871
KWALE	MARAGUA	487	496133	387969	3.92396	39.1511	-4.14001	37.0388	-0.833106
KWALE	MARAKWET	18	496133	140629	6.36961	39.1511	-4.14001	35.5058	1.08337
KWALE	MARSABIT	41	496133	121478	7.26473	39.1511	-4.14001	37.4785	2.92955
KWALE	MBEERE	368	496133	170953	3.77554	39.1511	-4.14001	37.6674	-0.668215
KWALE	MERU.CENTRAL	1425	496133	498880	4.46889	39.1511	-4.14001	37.5127	0.0177113
KWALE	MERU.NORTH	505	496133	604050	4.58769	39.1511	-4.14001	37.9497	0.287577
KWALE	MERU.SOUTH	423	496133	205451	4.12826	39.1511	-4.14001	37.6567	-0.29172
KWALE	MIGORI	432	496133	514897	5.73264	39.1511	-4.14001	34.3933	-0.942113
KWALE	MOMBASA	1329153	496133	665018	0.518102	39.1511	-4.14001	39.6545	-4.01746
KWALE	MOYALE	10	496133	53479	7.27565	39.1511	-4.14001	38.8186	3.12804
KWALE	MT.ELGON	44	496133	135033	6.81165	39.1511	-4.14001	34.598	0.926333
KWALE	MURANGA	526	496133	348304	4.09013	39.1511	-4.14001	36.9744	-0.677189
KWALE	MWINGI	743	496133	303828	3.52709	39.1511	-4.14001	38.3329	-0.709136
KWALE	NAIROBI	58573	496133	2143254	3.65264	39.1511	-4.14001	36.8657	-1.29067
KWALE	NAKURU	1184	496133	1187039	4.79252	39.1511	-4.14001	36.0784	-0.462135
KWALE	NANDI	284	496133	578751	5.91754	39.1511	-4.14001	35.1142	0.186735
KWALE	NAROK	494	496133	365750	4.48636	39.1511	-4.14001	35.7032	-1.26958
KWALE	NYAMIRA	334	496133	498102	5.45769	39.1511	-4.14001	34.9644	-0.638876
KWALE	NYANDARUA	509	496133	479902	4.65962	39.1511	-4.14001	36.4824	-0.320307
KWALE	NYANDO	229	496133	299930	5.70247	39.1511	-4.14001	35.0302	-0.198389
KWALE	NYERI	1970	496133	661156	4.38837	39.1511	-4.14001	36.956	-0.340094
KWALE	RACHUONYO	167	496133	307126	5.78816	39.1511	-4.14001	34.7049	-0.43405
KWALE	SAMBURU	171	496133	143547	5.82594	39.1511	-4.14001	37.118	1.31967
KWALE	SIAYA	414	496133	480184	6.44678	39.1511	-4.14001	34.3066	0.113441
KWALE	SUBA	59	496133	155666	6.09044	39.1511	-4.14001	34.209	-0.580633
KWALE	TAITA.TAVETA	43332	496133	246671	1.01905	39.1511	-4.14001	38.4173	-3.4329
KWALE	TANA.RIVER	1570	496133	180901	2.59375	39.1511	-4.14001	39.4208	-1.56032
KWALE	TESO	777	496133	181491	6.80129	39.1511	-4.14001	34.2763	0.602759
KWALE	THIKA	3607	496133	645713	3.79044	39.1511	-4.14001	37.0167	-1.00764
KWALE	TRANS.MARA	126	496133	170591	5.1954	39.1511	-4.14001	34.8971	-1.15745
KWALE	TRANS.NZOIA	533	496133	575662	6.67401	39.1511	-4.14001	34.9568	1.05136
KWALE	TURKANA	80	496133	450860	8.42635	39.1511	-4.14001	35.4079	3.40928
KWALE	UASIN.GISHU	1608	496133	622705	6.04366	39.1511	-4.14001	35.3197	0.533981
KWALE	VIHIGA	447	496133	498883	6.11607	39.1511	-4.14001	34.7225	0.078268
KWALE	WAJIR	144	496133	319261	6.01531	39.1511	-4.14001	40.0347	1.81005
KWALE	WEST.POKOT	75	496133	308086	7.04836	39.1511	-4.14001	35.242	1.725
LAIKIPIA	BARINGO	107296	322187	264978	0.944685	36.7715	0.325799	35.9659	0.819193
LAIKIPIA	BOMET	1428	322187	382794	1.81295	36.7715	0.325799	35.3146	-0.753203
LAIKIPIA	BONDO	360	322187	238780	2.56191	36.7715	0.325799	34.2529	-0.143303
LAIKIPIA	BUNGOMA	2778	322187	876491	2.13856	36.7715	0.325799	34.6606	0.668653
LAIKIPIA	BURET	1371	322187	316882	1.79059	36.7715	0.325799	35.2193	-0.566886
LAIKIPIA	BUSIA	1379	322187	370608	2.58791	36.7715	0.325799	34.1836	0.31926
LAIKIPIA	BUTERE.MUMIAS	511	322187	476928	2.26065	36.7715	0.325799	34.5111	0.292453
LAIKIPIA	CENTRAL.KISII	2872	322187	491786	2.20836	36.7715	0.325799	34.8136	-0.695709
LAIKIPIA	EMBU	7870	322187	278196	1.03954	36.7715	0.325799	37.5059	-0.409929
LAIKIPIA	GARISSA	69	322187	392510	3.50675	36.7715	0.325799	40.1828	-0.486791
LAIKIPIA	GUCHA	918	322187	460939	2.34729	36.7715	0.325799	34.7371	-0.845089
LAIKIPIA	HOMA.BAY	423	322187	288540	2.52756	36.7715	0.325799	34.4464	-0.665397
LAIKIPIA	ISIOLO	16016	322187	100861	1.89725	36.7715	0.325799	38.54	1.01281
LAIKIPIA	KAJIADO	11172	322187	406054	2.44846	36.7715	0.325799	36.9082	-2.11884
LAIKIPIA	KAKAMEGA	1842	322187	603422	1.98706	36.7715	0.325799	34.7845	0.341517
LAIKIPIA	KEIYO	1955	322187	143865	1.21248	36.7715	0.325799	35.57	0.4886
LAIKIPIA	KERICHO	8477	322187	468493	1.54342	36.7715	0.325799	35.3364	-0.242205
LAIKIPIA	KIAMBU	42775	322187	744010	1.41528	36.7715	0.325799	36.688	-1.08702
LAIKIPIA	KILIFI	697	322187	544303	4.78949	36.7715	0.325799	39.5704	-3.56077
LAIKIPIA	KIRINYAGA	23283	322187	457105	1.00965	36.7715	0.325799	37.3191	-0.522448
LAIKIPIA	KISUMU	4325	322187	504359	2.11262	36.7715	0.325799	34.7023	-0.100313
LAIKIPIA	KITUI	964	322187	515422	2.76146	36.7715	0.325799	38.4442	-1.87141
LAIKIPIA	KOIBATEK	21501	322187	138163	0.928938	36.7715	0.325799	35.8688	0.106578
LAIKIPIA	KURIA	468	322187	151887	2.69081	36.7715	0.325799	34.5639	-1.21269
LAIKIPIA	KWALE	448	322187	496133	5.06023	36.7715	0.325799	39.1511	-4.14001
LAIKIPIA	LAMU	94	322187	72686	4.64514	36.7715	0.325799	40.7689	-2.04024
LAIKIPIA	LUGARI	575	322187	215920	1.81573	36.7715	0.325799	34.9943	0.697881
LAIKIPIA	MACHAKOS	6916	322187	906644	1.73494	36.7715	0.325799	37.4064	-1.2888
LAIKIPIA	MAKUENI	1976	322187	771545	2.69524	36.7715	0.325799	37.8001	-2.16545
LAIKIPIA	MALINDI	330	322187	281552	4.4202	36.7715	0.325799	39.7544	-2.93617
LAIKIPIA	MANDERA	255	322187	250372	5.04231	36.7715	0.325799	40.7382	3.43871
LAIKIPIA	MARAGUA	6295	322187	387969	1.18933	36.7715	0.325799	37.0388	-0.833106
LAIKIPIA	MARAKWET	293	322187	140629	1.4751	36.7715	0.325799	35.5058	1.08337
LAIKIPIA	MARSABIT	2530	322187	121478	2.69803	36.7715	0.325799	37.4785	2.92955
LAIKIPIA	MBEERE	4086	322187	170953	1.33817	36.7715	0.325799	37.6674	-0.668215
LAIKIPIA	MERU.CENTRAL	914353	322187	498880	0.80268	36.7715	0.325799	37.5127	0.0177113
LAIKIPIA	MERU.NORTH	14678	322187	604050	1.17882	36.7715	0.325799	37.9497	0.287577
LAIKIPIA	MERU.SOUTH	4591	322187	205451	1.07931	36.7715	0.325799	37.6567	-0.29172
LAIKIPIA	MIGORI	1108	322187	514897	2.69508	36.7715	0.325799	34.3933	-0.942113
LAIKIPIA	MOMBASA	4108	322187	665018	5.21302	36.7715	0.325799	39.6545	-4.01746
LAIKIPIA	MOYALE	48	322187	53479	3.47033	36.7715	0.325799	38.8186	3.12804
LAIKIPIA	MT.ELGON	183	322187	135033	2.25494	36.7715	0.325799	34.598	0.926333
LAIKIPIA	MURANGA	13586	322187	348304	1.02331	36.7715	0.325799	36.9744	-0.677189
LAIKIPIA	MWINGI	884	322187	303828	1.87325	36.7715	0.325799	38.3329	-0.709136
LAIKIPIA	NAIROBI	295753	322187	2143254	1.61921	36.7715	0.325799	36.8657	-1.29067
LAIKIPIA	NAKURU	164771	322187	1187039	1.04939	36.7715	0.325799	36.0784	-0.462135
LAIKIPIA	NANDI	2721	322187	578751	1.66312	36.7715	0.325799	35.1142	0.186735
LAIKIPIA	NAROK	4881	322187	365750	1.92003	36.7715	0.325799	35.7032	-1.26958
LAIKIPIA	NYAMIRA	1845	322187	498102	2.04846	36.7715	0.325799	34.9644	-0.638876
LAIKIPIA	NYANDARUA	1446456	322187	479902	0.707836	36.7715	0.325799	36.4824	-0.320307
LAIKIPIA	NYANDO	996	322187	299930	1.81849	36.7715	0.325799	35.0302	-0.198389
LAIKIPIA	NYERI	1980997	322187	661156	0.69098	36.7715	0.325799	36.956	-0.340094
LAIKIPIA	RACHUONYO	537	322187	307126	2.20186	36.7715	0.325799	34.7049	-0.43405
LAIKIPIA	SAMBURU	57355	322187	143547	1.05254	36.7715	0.325799	37.118	1.31967
LAIKIPIA	SIAYA	993	322187	480184	2.47403	36.7715	0.325799	34.3066	0.113441
LAIKIPIA	SUBA	92	322187	155666	2.71809	36.7715	0.325799	34.209	-0.580633
LAIKIPIA	TAITA.TAVETA	522	322187	246671	4.10323	36.7715	0.325799	38.4173	-3.4329
LAIKIPIA	TANA.RIVER	154	322187	180901	3.25211	36.7715	0.325799	39.4208	-1.56032
LAIKIPIA	TESO	746	322187	181491	2.51052	36.7715	0.325799	34.2763	0.602759
LAIKIPIA	THIKA	43049	322187	645713	1.3558	36.7715	0.325799	37.0167	-1.00764
LAIKIPIA	TRANS.MARA	403	322187	170591	2.39027	36.7715	0.325799	34.8971	-1.15745
LAIKIPIA	TRANS.NZOIA	3972	322187	575662	1.95437	36.7715	0.325799	34.9568	1.05136
LAIKIPIA	TURKANA	518	322187	450860	3.37154	36.7715	0.325799	35.4079	3.40928
LAIKIPIA	UASIN.GISHU	21099	322187	622705	1.46665	36.7715	0.325799	35.3197	0.533981
LAIKIPIA	VIHIGA	1151	322187	498883	2.0639	36.7715	0.325799	34.7225	0.078268
LAIKIPIA	WAJIR	386	322187	319261	3.5849	36.7715	0.325799	40.0347	1.81005
LAIKIPIA	WEST.POKOT	586	322187	308086	2.07295	36.7715	0.325799	35.242	1.725
LAMU	BARINGO	39	72686	264978	5.58974	40.7689	-2.04024	35.9659	0.819193
LAMU	BOMET	38	72686	382794	5.60409	40.7689	-2.04024	35.3146	-0.753203
LAMU	BONDO	18	72686	238780	6.7865	40.7689	-2.04024	34.2529	-0.143303
LAMU	BUNGOMA	66	72686	876491	6.68202	40.7689	-2.04024	34.6606	0.668653
LAMU	BURET	17	72686	316882	5.74185	40.7689	-2.04024	35.2193	-0.566886
LAMU	BUSIA	41	72686	370608	6.99524	40.7689	-2.04024	34.1836	0.31926
LAMU	BUTERE.MUMIAS	16	72686	476928	6.67844	40.7689	-2.04024	34.5111	0.292453
LAMU	CENTRAL.KISII	77	72686	491786	6.10519	40.7689	-2.04024	34.8136	-0.695709
LAMU	EMBU	134	72686	278196	3.64761	40.7689	-2.04024	37.5059	-0.409929
LAMU	GARISSA	65	72686	392510	1.66034	40.7689	-2.04024	40.1828	-0.486791
LAMU	GUCHA	22	72686	460939	6.14906	40.7689	-2.04024	34.7371	-0.845089
LAMU	HOMA.BAY	25	72686	288540	6.47025	40.7689	-2.04024	34.4464	-0.665397
LAMU	ISIOLO	59	72686	100861	3.78009	40.7689	-2.04024	38.54	1.01281
LAMU	KAJIADO	402	72686	406054	3.8615	40.7689	-2.04024	36.9082	-2.11884
LAMU	KAKAMEGA	38	72686	603422	6.44095	40.7689	-2.04024	34.7845	0.341517
LAMU	KEIYO	27	72686	143865	5.78131	40.7689	-2.04024	35.57	0.4886
LAMU	KERICHO	62	72686	468493	5.72232	40.7689	-2.04024	35.3364	-0.242205
LAMU	KIAMBU	564	72686	744010	4.19075	40.7689	-2.04024	36.688	-1.08702
LAMU	KILIFI	9374	72686	544303	1.93608	40.7689	-2.04024	39.5704	-3.56077
LAMU	KIRINYAGA	289	72686	457105	3.76893	40.7689	-2.04024	37.3191	-0.522448
LAMU	KISUMU	122	72686	504359	6.36922	40.7689	-2.04024	34.7023	-0.100313
LAMU	KITUI	123	72686	515422	2.33082	40.7689	-2.04024	38.4442	-1.87141
LAMU	KOIBATEK	25	72686	138163	5.34975	40.7689	-2.04024	35.8688	0.106578
LAMU	KURIA	9	72686	151887	6.25994	40.7689	-2.04024	34.5639	-1.21269
LAMU	KWALE	1457	72686	496133	2.65072	40.7689	-2.04024	39.1511	-4.14001
LAMU	LAIKIPIA	84	72686	322187	4.64514	40.7689	-2.04024	36.7715	0.325799
LAMU	LUGARI	10	72686	215920	6.39088	40.7689	-2.04024	34.9943	0.697881
LAMU	MACHAKOS	614	72686	906644	3.44544	40.7689	-2.04024	37.4064	-1.2888
LAMU	MAKUENI	904	72686	771545	2.97144	40.7689	-2.04024	37.8001	-2.16545
LAMU	MALINDI	31802	72686	281552	1.35348	40.7689	-2.04024	39.7544	-2.93617
LAMU	MANDERA	17	72686	250372	5.47904	40.7689	-2.04024	40.7382	3.43871
LAMU	MARAGUA	96	72686	387969	3.92056	40.7689	-2.04024	37.0388	-0.833106
LAMU	MARAKWET	9	72686	140629	6.12023	40.7689	-2.04024	35.5058	1.08337
LAMU	MARSABIT	7	72686	121478	5.96033	40.7689	-2.04024	37.4785	2.92955
LAMU	MBEERE	71	72686	170953	3.39142	40.7689	-2.04024	37.6674	-0.668215
LAMU	MERU.CENTRAL	334	72686	498880	3.85201	40.7689	-2.04024	37.5127	0.0177113
LAMU	MERU.NORTH	246	72686	604050	3.65604	40.7689	-2.04024	37.9497	0.287577
LAMU	MERU.SOUTH	45	72686	205451	3.56975	40.7689	-2.04024	37.6567	-0.29172
LAMU	MIGORI	57	72686	514897	6.46948	40.7689	-2.04024	34.3933	-0.942113
LAMU	MOMBASA	66602	72686	665018	2.26964	40.7689	-2.04024	39.6545	-4.01746
LAMU	MOYALE	2	72686	53479	5.52402	40.7689	-2.04024	38.8186	3.12804
LAMU	MT.ELGON	5	72686	135033	6.84694	40.7689	-2.04024	34.598	0.926333
LAMU	MURANGA	70	72686	348304	4.03189	40.7689	-2.04024	36.9744	-0.677189
LAMU	MWINGI	274	72686	303828	2.77596	40.7689	-2.04024	38.3329	-0.709136
LAMU	NAIROBI	10602	72686	2143254	3.97452	40.7689	-2.04024	36.8657	-1.29067
LAMU	NAKURU	597	72686	1187039	4.94886	40.7689	-2.04024	36.0784	-0.462135
LAMU	NANDI	39	72686	578751	6.07742	40.7689	-2.04024	35.1142	0.186735
LAMU	NAROK	70	72686	365750	5.12399	40.7689	-2.04024	35.7032	-1.26958
LAMU	NYAMIRA	34	72686	498102	5.97127	40.7689	-2.04024	34.9644	-0.638876
LAMU	NYANDARUA	160	72686	479902	4.61869	40.7689	-2.04024	36.4824	-0.320307
LAMU	NYANDO	20	72686	299930	6.02703	40.7689	-2.04024	35.0302	-0.198389
LAMU	NYERI	249	72686	661156	4.17477	40.7689	-2.04024	36.956	-0.340094
LAMU	RACHUONYO	17	72686	307126	6.27311	40.7689	-2.04024	34.7049	-0.43405
LAMU	SAMBURU	29	72686	143547	4.96166	40.7689	-2.04024	37.118	1.31967
LAMU	SIAYA	39	72686	480184	6.81173	40.7689	-2.04024	34.3066	0.113441
LAMU	SUBA	6	72686	155666	6.72032	40.7689	-2.04024	34.209	-0.580633
LAMU	TAITA.TAVETA	551	72686	246671	2.73304	40.7689	-2.04024	38.4173	-3.4329
LAMU	TANA.RIVER	97926	72686	180901	1.43098	40.7689	-2.04024	39.4208	-1.56032
LAMU	TESO	27	72686	181491	7.00994	40.7689	-2.04024	34.2763	0.602759
LAMU	THIKA	729	72686	645713	3.89169	40.7689	-2.04024	37.0167	-1.00764
LAMU	TRANS.MARA	18	72686	170591	5.93779	40.7689	-2.04024	34.8971	-1.15745
LAMU	TRANS.NZOIA	99	72686	575662	6.5832	40.7689	-2.04024	34.9568	1.05136
LAMU	TURKANA	3	72686	450860	7.64445	40.7689	-2.04024	35.4079	3.40928
LAMU	UASIN.GISHU	182	72686	622705	6.02664	40.7689	-2.04024	35.3197	0.533981
LAMU	VIHIGA	22	72686	498883	6.4068	40.7689	-2.04024	34.7225	0.078268
LAMU	WAJIR	53	72686	319261	3.91967	40.7689	-2.04024	40.0347	1.81005
LAMU	WEST.POKOT	12	72686	308086	6.68757	40.7689	-2.04024	35.242	1.725
LUGARI	BARINGO	975	215920	264978	0.979144	34.9943	0.697881	35.9659	0.819193
LUGARI	BOMET	439	215920	382794	1.48601	34.9943	0.697881	35.3146	-0.753203
LUGARI	BONDO	178	215920	238780	1.12128	34.9943	0.697881	34.2529	-0.143303
LUGARI	BUNGOMA	751174	215920	876491	0.334978	34.9943	0.697881	34.6606	0.668653
LUGARI	BURET	348	215920	316882	1.28462	34.9943	0.697881	35.2193	-0.566886
LUGARI	BUSIA	2209	215920	370608	0.894756	34.9943	0.697881	34.1836	0.31926
LUGARI	BUTERE.MUMIAS	3478	215920	476928	0.630757	34.9943	0.697881	34.5111	0.292453
LUGARI	CENTRAL.KISII	570	215920	491786	1.40526	34.9943	0.697881	34.8136	-0.695709
LUGARI	EMBU	81	215920	278196	2.74506	34.9943	0.697881	37.5059	-0.409929
LUGARI	GARISSA	11	215920	392510	5.32203	34.9943	0.697881	40.1828	-0.486791
LUGARI	GUCHA	243	215920	460939	1.56426	34.9943	0.697881	34.7371	-0.845089
LUGARI	HOMA.BAY	131	215920	288540	1.46926	34.9943	0.697881	34.4464	-0.665397
LUGARI	ISIOLO	51	215920	100861	3.55966	34.9943	0.697881	38.54	1.01281
LUGARI	KAJIADO	886	215920	406054	3.40543	34.9943	0.697881	36.9082	-2.11884
LUGARI	KAKAMEGA	28723	215920	603422	0.413535	34.9943	0.697881	34.7845	0.341517
LUGARI	KEIYO	6084	215920	143865	0.612559	34.9943	0.697881	35.57	0.4886
LUGARI	KERICHO	1634	215920	468493	1.0004	34.9943	0.697881	35.3364	-0.242205
LUGARI	KIAMBU	3071	215920	744010	2.46059	34.9943	0.697881	36.688	-1.08702
LUGARI	KILIFI	154	215920	544303	6.25114	34.9943	0.697881	39.5704	-3.56077
LUGARI	KIRINYAGA	141	215920	457105	2.62562	34.9943	0.697881	37.3191	-0.522448
LUGARI	KISUMU	3840	215920	504359	0.849928	34.9943	0.697881	34.7023	-0.100313
LUGARI	KITUI	60	215920	515422	4.30152	34.9943	0.697881	38.4442	-1.87141
LUGARI	KOIBATEK	797	215920	138163	1.05565	34.9943	0.697881	35.8688	0.106578
LUGARI	KURIA	95	215920	151887	1.95845	34.9943	0.697881	34.5639	-1.21269
LUGARI	KWALE	73	215920	496133	6.37841	34.9943	0.697881	39.1511	-4.14001
LUGARI	LAIKIPIA	597	215920	322187	1.81573	34.9943	0.697881	36.7715	0.325799
LUGARI	LAMU	11	215920	72686	6.39088	34.9943	0.697881	40.7689	-2.04024
LUGARI	MACHAKOS	1231	215920	906644	3.12492	34.9943	0.697881	37.4064	-1.2888
LUGARI	MAKUENI	523	215920	771545	4.00889	34.9943	0.697881	37.8001	-2.16545
LUGARI	MALINDI	42	215920	281552	5.98873	34.9943	0.697881	39.7544	-2.93617
LUGARI	MANDERA	10	215920	250372	6.36432	34.9943	0.697881	40.7382	3.43871
LUGARI	MARAGUA	107	215920	387969	2.55419	34.9943	0.697881	37.0388	-0.833106
LUGARI	MARAKWET	1238	215920	140629	0.640495	34.9943	0.697881	35.5058	1.08337
LUGARI	MARSABIT	7	215920	121478	3.3394	34.9943	0.697881	37.4785	2.92955
LUGARI	MBEERE	39	215920	170953	3.00195	34.9943	0.697881	37.6674	-0.668215
LUGARI	MERU.CENTRAL	312	215920	498880	2.60863	34.9943	0.697881	37.5127	0.0177113
LUGARI	MERU.NORTH	92	215920	604050	2.98375	34.9943	0.697881	37.9497	0.287577
LUGARI	MERU.SOUTH	41	215920	205451	2.84037	34.9943	0.697881	37.6567	-0.29172
LUGARI	MIGORI	375	215920	514897	1.74665	34.9943	0.697881	34.3933	-0.942113
LUGARI	MOMBASA	1274	215920	665018	6.62962	34.9943	0.697881	39.6545	-4.01746
LUGARI	MT.ELGON	9703	215920	135033	0.457432	34.9943	0.697881	34.598	0.926333
LUGARI	MURANGA	95	215920	348304	2.41073	34.9943	0.697881	36.9744	-0.677189
LUGARI	MWINGI	49	215920	303828	3.62297	34.9943	0.697881	38.3329	-0.709136
LUGARI	NAIROBI	25276	215920	2143254	2.73065	34.9943	0.697881	36.8657	-1.29067
LUGARI	NAKURU	3478	215920	1187039	1.58774	34.9943	0.697881	36.0784	-0.462135
LUGARI	NANDI	206350	215920	578751	0.52502	34.9943	0.697881	35.1142	0.186735
LUGARI	NAROK	272	215920	365750	2.09128	34.9943	0.697881	35.7032	-1.26958
LUGARI	NYAMIRA	380	215920	498102	1.33709	34.9943	0.697881	34.9644	-0.638876
LUGARI	NYANDARUA	990	215920	479902	1.80309	34.9943	0.697881	36.4824	-0.320307
LUGARI	NYANDO	715	215920	299930	0.896989	34.9943	0.697881	35.0302	-0.198389
LUGARI	NYERI	712	215920	661156	2.21938	34.9943	0.697881	36.956	-0.340094
LUGARI	RACHUONYO	236	215920	307126	1.16834	34.9943	0.697881	34.7049	-0.43405
LUGARI	SAMBURU	63	215920	143547	2.21285	34.9943	0.697881	37.118	1.31967
LUGARI	SIAYA	1322	215920	480184	0.902497	34.9943	0.697881	34.3066	0.113441
LUGARI	SUBA	46	215920	155666	1.50043	34.9943	0.697881	34.209	-0.580633
LUGARI	TAITA.TAVETA	144	215920	246671	5.36473	34.9943	0.697881	38.4173	-3.4329
LUGARI	TANA.RIVER	23	215920	180901	4.96924	34.9943	0.697881	39.4208	-1.56032
LUGARI	TESO	2911	215920	181491	0.724274	34.9943	0.697881	34.2763	0.602759
LUGARI	THIKA	1108	215920	645713	2.64554	34.9943	0.697881	37.0167	-1.00764
LUGARI	TRANS.MARA	107	215920	170591	1.85788	34.9943	0.697881	34.8971	-1.15745
LUGARI	TRANS.NZOIA	108210	215920	575662	0.355463	34.9943	0.697881	34.9568	1.05136
LUGARI	TURKANA	484	215920	450860	2.74276	34.9943	0.697881	35.4079	3.40928
LUGARI	UASIN.GISHU	949537	215920	622705	0.364347	34.9943	0.697881	35.3197	0.533981
LUGARI	VIHIGA	8660	215920	498883	0.676606	34.9943	0.697881	34.7225	0.078268
LUGARI	WAJIR	17	215920	319261	5.16164	34.9943	0.697881	40.0347	1.81005
LUGARI	WEST.POKOT	1776	215920	308086	1.05656	34.9943	0.697881	35.242	1.725
MACHAKOS	BARINGO	1710	906644	264978	2.55317	37.4064	-1.2888	35.9659	0.819193
MACHAKOS	BOMET	3780	906644	382794	2.15928	37.4064	-1.2888	35.3146	-0.753203
MACHAKOS	BONDO	1168	906644	238780	3.3551	37.4064	-1.2888	34.2529	-0.143303
MACHAKOS	BUNGOMA	8575	906644	876491	3.3721	37.4064	-1.2888	34.6606	0.668653
MACHAKOS	BURET	1769	906644	316882	2.30316	37.4064	-1.2888	35.2193	-0.566886
MACHAKOS	BUSIA	4695	906644	370608	3.60171	37.4064	-1.2888	34.1836	0.31926
MACHAKOS	BUTERE.MUMIAS	1892	906644	476928	3.29896	37.4064	-1.2888	34.5111	0.292453
MACHAKOS	CENTRAL.KISII	5590	906644	491786	2.65977	37.4064	-1.2888	34.8136	-0.695709
MACHAKOS	EMBU	43727	906644	278196	0.884485	37.4064	-1.2888	37.5059	-0.409929
MACHAKOS	GARISSA	2260	906644	392510	2.88992	37.4064	-1.2888	40.1828	-0.486791
MACHAKOS	GUCHA	2453	906644	460939	2.70593	37.4064	-1.2888	34.7371	-0.845089
MACHAKOS	HOMA.BAY	1336	906644	288540	3.02493	37.4064	-1.2888	34.4464	-0.665397
MACHAKOS	ISIOLO	2127	906644	100861	2.56563	37.4064	-1.2888	38.54	1.01281
MACHAKOS	KAJIADO	995048	906644	406054	0.968075	37.4064	-1.2888	36.9082	-2.11884
MACHAKOS	KAKAMEGA	4149	906644	603422	3.08744	37.4064	-1.2888	34.7845	0.341517
MACHAKOS	KEIYO	1190	906644	143865	2.55568	37.4064	-1.2888	35.57	0.4886
MACHAKOS	KERICHO	6854	906644	468493	2.31954	37.4064	-1.2888	35.3364	-0.242205
MACHAKOS	KIAMBU	130229	906644	744010	0.7462	37.4064	-1.2888	36.688	-1.08702
MACHAKOS	KILIFI	22210	906644	544303	3.13763	37.4064	-1.2888	39.5704	-3.56077
MACHAKOS	KIRINYAGA	23446	906644	457105	0.771308	37.4064	-1.2888	37.3191	-0.522448
MACHAKOS	KISUMU	10713	906644	504359	2.95375	37.4064	-1.2888	34.7023	-0.100313
MACHAKOS	KITUI	399567	906644	515422	1.19015	37.4064	-1.2888	38.4442	-1.87141
MACHAKOS	KOIBATEK	1721	906644	138163	2.07637	37.4064	-1.2888	35.8688	0.106578
MACHAKOS	KURIA	1120	906644	151887	2.84352	37.4064	-1.2888	34.5639	-1.21269
MACHAKOS	KWALE	9460	906644	496133	3.34266	37.4064	-1.2888	39.1511	-4.14001
MACHAKOS	LAIKIPIA	7496	906644	322187	1.73494	37.4064	-1.2888	36.7715	0.325799
MACHAKOS	LAMU	447	906644	72686	3.44544	37.4064	-1.2888	40.7689	-2.04024
MACHAKOS	LUGARI	932	906644	215920	3.12492	37.4064	-1.2888	34.9943	0.697881
MACHAKOS	MAKUENI	1361207	906644	771545	0.960997	37.4064	-1.2888	37.8001	-2.16545
MACHAKOS	MALINDI	3615	906644	281552	2.86826	37.4064	-1.2888	39.7544	-2.93617
MACHAKOS	MANDERA	1074	906644	250372	5.78362	37.4064	-1.2888	40.7382	3.43871
MACHAKOS	MARAGUA	65687	906644	387969	0.58548	37.4064	-1.2888	37.0388	-0.833106
MACHAKOS	MARAKWET	292	906644	140629	3.03965	37.4064	-1.2888	35.5058	1.08337
MACHAKOS	MARSABIT	396	906644	121478	4.21897	37.4064	-1.2888	37.4785	2.92955
MACHAKOS	MBEERE	471257	906644	170953	0.673236	37.4064	-1.2888	37.6674	-0.668215
MACHAKOS	MERU.CENTRAL	19241	906644	498880	1.31083	37.4064	-1.2888	37.5127	0.0177113
MACHAKOS	MERU.NORTH	5453	906644	604050	1.66738	37.4064	-1.2888	37.9497	0.287577
MACHAKOS	MERU.SOUTH	8353	906644	205451	1.02802	37.4064	-1.2888	37.6567	-0.29172
MACHAKOS	MIGORI	2961	906644	514897	3.03298	37.4064	-1.2888	34.3933	-0.942113
MACHAKOS	MOMBASA	183229	906644	665018	3.53547	37.4064	-1.2888	39.6545	-4.01746
MACHAKOS	MOYALE	36	906644	53479	4.63711	37.4064	-1.2888	38.8186	3.12804
MACHAKOS	MT.ELGON	262	906644	135033	3.57686	37.4064	-1.2888	34.598	0.926333
MACHAKOS	MURANGA	15078	906644	348304	0.748794	37.4064	-1.2888	36.9744	-0.677189
MACHAKOS	MWINGI	189305	906644	303828	1.09289	37.4064	-1.2888	38.3329	-0.709136
MACHAKOS	NAIROBI	3718387	906644	2143254	0.540703	37.4064	-1.2888	36.8657	-1.29067
MACHAKOS	NAKURU	25731	906644	1187039	1.56428	37.4064	-1.2888	36.0784	-0.462135
MACHAKOS	NANDI	3832	906644	578751	2.72606	37.4064	-1.2888	35.1142	0.186735
MACHAKOS	NAROK	7089	906644	365750	1.70331	37.4064	-1.2888	35.7032	-1.26958
MACHAKOS	NYAMIRA	3615	906644	498102	2.52701	37.4064	-1.2888	34.9644	-0.638876
MACHAKOS	NYANDARUA	13006	906644	479902	1.33856	37.4064	-1.2888	36.4824	-0.320307
MACHAKOS	NYANDO	2078	906644	299930	2.61444	37.4064	-1.2888	35.0302	-0.198389
MACHAKOS	NYERI	28032	906644	661156	1.05019	37.4064	-1.2888	36.956	-0.340094
MACHAKOS	RACHUONYO	1299	906644	307126	2.8335	37.4064	-1.2888	34.7049	-0.43405
MACHAKOS	SAMBURU	1075	906644	143547	2.62436	37.4064	-1.2888	37.118	1.31967
MACHAKOS	SIAYA	3796	906644	480184	3.40221	37.4064	-1.2888	34.3066	0.113441
MACHAKOS	SUBA	390	906644	155666	3.27488	37.4064	-1.2888	34.209	-0.580633
MACHAKOS	TAITA.TAVETA	19416	906644	246671	2.37046	37.4064	-1.2888	38.4173	-3.4329
MACHAKOS	TANA.RIVER	3567	906644	180901	2.03262	37.4064	-1.2888	39.4208	-1.56032
MACHAKOS	TESO	9986	906644	181491	3.65726	37.4064	-1.2888	34.2763	0.602759
MACHAKOS	THIKA	802230	906644	645713	0.480538	37.4064	-1.2888	37.0167	-1.00764
MACHAKOS	TRANS.MARA	675	906644	170591	2.51274	37.4064	-1.2888	34.8971	-1.15745
MACHAKOS	TRANS.NZOIA	5839	906644	575662	3.38776	37.4064	-1.2888	34.9568	1.05136
MACHAKOS	TURKANA	882	906644	450860	5.10548	37.4064	-1.2888	35.4079	3.40928
MACHAKOS	UASIN.GISHU	21280	906644	622705	2.77071	37.4064	-1.2888	35.3197	0.533981
MACHAKOS	VIHIGA	2990	906644	498883	3.01201	37.4064	-1.2888	34.7225	0.078268
MACHAKOS	WAJIR	2304	906644	319261	4.06335	37.4064	-1.2888	40.0347	1.81005
MACHAKOS	WEST.POKOT	1002	906644	308086	3.71047	37.4064	-1.2888	35.242	1.725
MAKUENI	BARINGO	881	771545	264978	3.5032	37.8001	-2.16545	35.9659	0.819193
MAKUENI	BOMET	2808	771545	382794	2.8587	37.8001	-2.16545	35.3146	-0.753203
MAKUENI	BONDO	250	771545	238780	4.0831	37.8001	-2.16545	34.2529	-0.143303
MAKUENI	BUNGOMA	5009	771545	876491	4.22949	37.8001	-2.16545	34.6606	0.668653
MAKUENI	BURET	596	771545	316882	3.03578	37.8001	-2.16545	35.2193	-0.566886
MAKUENI	BUSIA	2150	771545	370608	4.38781	37.8001	-2.16545	34.1836	0.31926
MAKUENI	BUTERE.MUMIAS	349	771545	476928	4.10595	37.8001	-2.16545	34.5111	0.292453
MAKUENI	CENTRAL.KISII	1299	771545	491786	3.32856	37.8001	-2.16545	34.8136	-0.695709
MAKUENI	EMBU	3696	771545	278196	1.78	37.8001	-2.16545	37.5059	-0.409929
MAKUENI	GARISSA	152	771545	392510	2.91465	37.8001	-2.16545	40.1828	-0.486791
MAKUENI	GUCHA	572	771545	460939	3.33546	37.8001	-2.16545	34.7371	-0.845089
MAKUENI	HOMA.BAY	512	771545	288540	3.67389	37.8001	-2.16545	34.4464	-0.665397
MAKUENI	ISIOLO	408	771545	100861	3.26325	37.8001	-2.16545	38.54	1.01281
MAKUENI	KAJIADO	697039	771545	406054	0.893117	37.8001	-2.16545	36.9082	-2.11884
MAKUENI	KAKAMEGA	963	771545	603422	3.92157	37.8001	-2.16545	34.7845	0.341517
MAKUENI	KEIYO	744	771545	143865	3.4666	37.8001	-2.16545	35.57	0.4886
MAKUENI	KERICHO	3077	771545	468493	3.12549	37.8001	-2.16545	35.3364	-0.242205
MAKUENI	KIAMBU	41453	771545	744010	1.54912	37.8001	-2.16545	36.688	-1.08702
MAKUENI	KILIFI	33331	771545	544303	2.25408	37.8001	-2.16545	39.5704	-3.56077
MAKUENI	KIRINYAGA	2830	771545	457105	1.71196	37.8001	-2.16545	37.3191	-0.522448
MAKUENI	KISUMU	4022	771545	504359	3.72306	37.8001	-2.16545	34.7023	-0.100313
MAKUENI	KITUI	318317	771545	515422	0.708043	37.8001	-2.16545	38.4442	-1.87141
MAKUENI	KOIBATEK	503	771545	138163	2.98195	37.8001	-2.16545	35.8688	0.106578
MAKUENI	KURIA	480	771545	151887	3.37354	37.8001	-2.16545	34.5639	-1.21269
MAKUENI	KWALE	18379	771545	496133	2.39251	37.8001	-2.16545	39.1511	-4.14001
MAKUENI	LAIKIPIA	1889	771545	322187	2.69524	37.8001	-2.16545	36.7715	0.325799
MAKUENI	LAMU	964	771545	72686	2.97144	37.8001	-2.16545	40.7689	-2.04024
MAKUENI	LUGARI	401	771545	215920	4.00889	37.8001	-2.16545	34.9943	0.697881
MAKUENI	MACHAKOS	1363243	771545	906644	0.960997	37.8001	-2.16545	37.4064	-1.2888
MAKUENI	MALINDI	6406	771545	281552	2.10079	37.8001	-2.16545	39.7544	-2.93617
MAKUENI	MANDERA	133	771545	250372	6.32764	37.8001	-2.16545	40.7382	3.43871
MAKUENI	MARAGUA	3026	771545	387969	1.53451	37.8001	-2.16545	37.0388	-0.833106
MAKUENI	MARAKWET	76	771545	140629	3.97727	37.8001	-2.16545	35.5058	1.08337
MAKUENI	MARSABIT	156	771545	121478	5.10514	37.8001	-2.16545	37.4785	2.92955
MAKUENI	MBEERE	2569	771545	170953	1.5031	37.8001	-2.16545	37.6674	-0.668215
MAKUENI	MERU.CENTRAL	4963	771545	498880	2.202	37.8001	-2.16545	37.5127	0.0177113
MAKUENI	MERU.NORTH	1622	771545	604050	2.45758	37.8001	-2.16545	37.9497	0.287577
MAKUENI	MERU.SOUTH	1367	771545	205451	1.87921	37.8001	-2.16545	37.6567	-0.29172
MAKUENI	MIGORI	957	771545	514897	3.61978	37.8001	-2.16545	34.3933	-0.942113
MAKUENI	MOMBASA	301031	771545	665018	2.62083	37.8001	-2.16545	39.6545	-4.01746
MAKUENI	MOYALE	21	771545	53479	5.39058	37.8001	-2.16545	38.8186	3.12804
MAKUENI	MT.ELGON	44	771545	135033	4.45113	37.8001	-2.16545	34.598	0.926333
MAKUENI	MURANGA	2267	771545	348304	1.70197	37.8001	-2.16545	36.9744	-0.677189
MAKUENI	MWINGI	5182	771545	303828	1.55072	37.8001	-2.16545	38.3329	-0.709136
MAKUENI	NAIROBI	780527	771545	2143254	1.27998	37.8001	-2.16545	36.8657	-1.29067
MAKUENI	NAKURU	8715	771545	1187039	2.42189	37.8001	-2.16545	36.0784	-0.462135
MAKUENI	NANDI	1470	771545	578751	3.57027	37.8001	-2.16545	35.1142	0.186735
MAKUENI	NAROK	2520	771545	365750	2.28026	37.8001	-2.16545	35.7032	-1.26958
MAKUENI	NYAMIRA	702	771545	498102	3.2205	37.8001	-2.16545	34.9644	-0.638876
MAKUENI	NYANDARUA	4671	771545	479902	2.26735	37.8001	-2.16545	36.4824	-0.320307
MAKUENI	NYANDO	671	771545	299930	3.3973	37.8001	-2.16545	35.0302	-0.198389
MAKUENI	NYERI	6423	771545	661156	2.01108	37.8001	-2.16545	36.956	-0.340094
MAKUENI	RACHUONYO	320	771545	307126	3.54655	37.8001	-2.16545	34.7049	-0.43405
MAKUENI	SAMBURU	500	771545	143547	3.55124	37.8001	-2.16545	37.118	1.31967
MAKUENI	SIAYA	1342	771545	480184	4.17108	37.8001	-2.16545	34.3066	0.113441
MAKUENI	SUBA	88	771545	155666	3.92526	37.8001	-2.16545	34.209	-0.580633
MAKUENI	TAITA.TAVETA	74865	771545	246671	1.40974	37.8001	-2.16545	38.4173	-3.4329
MAKUENI	TANA.RIVER	615	771545	180901	1.72999	37.8001	-2.16545	39.4208	-1.56032
MAKUENI	TESO	7451	771545	181491	4.48109	37.8001	-2.16545	34.2763	0.602759
MAKUENI	THIKA	33700	771545	645713	1.39794	37.8001	-2.16545	37.0167	-1.00764
MAKUENI	TRANS.MARA	183	771545	170591	3.07302	37.8001	-2.16545	34.8971	-1.15745
MAKUENI	TRANS.NZOIA	1694	771545	575662	4.29328	37.8001	-2.16545	34.9568	1.05136
MAKUENI	TURKANA	348	771545	450860	6.06632	37.8001	-2.16545	35.4079	3.40928
MAKUENI	UASIN.GISHU	9832	771545	622705	3.66597	37.8001	-2.16545	35.3197	0.533981
[truncated: 2,529 more rows]
